# Supplementary material for: Circulating inflammatory cytokines and the risk of myasthenia gravis: a bidirectional Mendelian randomization study
Source: BMC Neurol. 2025 Jul 1;25:271. doi: 10.1186/s12883-025-04271-9 (PMC12211973; doi:10.1186/s12883-025-04271-9)
Supplement: Supplementary file 2 — Supplementary Material 2 [file 12883_2025_4271_MOESM2_ESM.xlsx]

## Sheet: Table1
Table 1.Harmonized dataset of Mendelian randomization for the effect of inflammatory cytokines on myasthenia gravis.
SNP	effect_allele.exposure	other_allele.exposure	effect_allele.outcome	other_allele.outcome	beta.exposure	beta.outcome	eaf.exposure	eaf.outcome	remove	palindromic	ambiguous	id.outcome	chr.outcome	pos.outcome	se.outcome	pval.outcome	outcome	mr_keep.outcome	pval_origin.outcome	data_source.outcome	id.exposure	chr.exposure	pos.exposure	se.exposure	pval.exposure	var_id	samplesize.exposure	exposure	action	mr_keep	rsq.exposure	effective_n.exposure	is_steiger_succ	steiger_dir	R2	F	FMean	F_pow_beta_se
rs10792025	T	C	T	C	-0.0593	-0.0435	0.3383	0.363518	FALSE	FALSE	FALSE	GCST90093061	11	69153743	0.038	0.2516	Myasthenia gravis	TRUE	reported	textfile	GCST90274758	11	68921211	0.0124	1.73e-06	11_68921211_T_C	14727	Eukaryotic translation initiation factor 4E-binding protein 1 levels	2	TRUE	0.00155073	14727	FALSE	TRUE	0.00157435	23.2189	53.5013	22.87
rs10926313	A	G	A	G	-0.0884	0.0145	0.8334	0.838559	FALSE	FALSE	FALSE	GCST90093061	1	240641210	0.0508	0.7754	Myasthenia gravis	TRUE	reported	textfile	GCST90274758	1	240804510	0.0175	4.39e-07	1_240804510_A_G	14288	Eukaryotic translation initiation factor 4E-binding protein 1 levels	2	TRUE	0.00178297	14288	FALSE	TRUE	0.00217002	31.0683	53.5013	25.5169
rs137887001	C	G	C	G	0.2235	-0.3164	0.9827	0.983095	FALSE	TRUE	FALSE	GCST90093061	20	45938222	0.1332	0.01755	Myasthenia gravis	TRUE	reported	textfile	GCST90274758	20	44566861	0.0486	4.25e-06	20_44566861_C_G	14288	Eukaryotic translation initiation factor 4E-binding protein 1 levels	2	TRUE	0.00147819	14288	FALSE	TRUE	0.00169845	24.3053	53.5013	21.1486
rs181095999	T	C	T	C	-0.2226	-0.0992	0.0227	0.021115	FALSE	FALSE	FALSE	GCST90093061	12	23770232	0.1315	0.4508	Myasthenia gravis	TRUE	reported	textfile	GCST90274758	12	23923166	0.0474	2.65e-06	12_23923166_T_C	14736	Eukaryotic translation initiation factor 4E-binding protein 1 levels	2	TRUE	0.0014946	14736	FALSE	TRUE	0.00219854	32.4646	53.5013	22.0543
rs2731672	T	C	T	C	0.0926	0.0339	0.2679	0.237259	FALSE	FALSE	FALSE	GCST90093061	5	177415473	0.0438	0.4387	Myasthenia gravis	TRUE	reported	textfile	GCST90274758	5	176842474	0.0152	1.11e-09	5_176842474_T_C	11783	Eukaryotic translation initiation factor 4E-binding protein 1 levels	2	TRUE	0.00314041	11783	FALSE	TRUE	0.00336353	39.7595	53.5013	37.1137
rs356283	T	G	T	G	0.0588	0.0281	0.6475	0.632037	FALSE	FALSE	FALSE	GCST90093061	1	80509505	0.038	0.4592	Myasthenia gravis	TRUE	reported	textfile	GCST90274758	1	80975190	0.0123	1.75e-06	1_80975190_T_G	14730	Eukaryotic translation initiation factor 4E-binding protein 1 levels	2	TRUE	0.00154927	14730	FALSE	TRUE	0.00157828	23.2816	53.5013	22.8531
rs5030072	T	C	T	C	0.0594	-0.0059	0.5711	0.559789	FALSE	FALSE	FALSE	GCST90093061	3	186737757	0.0367	0.872	Myasthenia gravis	TRUE	reported	textfile	GCST90274758	3	186455546	0.0119	5.99e-07	3_186455546_T_C	14716	Eukaryotic translation initiation factor 4E-binding protein 1 levels	2	TRUE	0.00169049	14716	FALSE	TRUE	0.00172851	25.4773	53.5013	24.916
rs6963617	T	C	T	C	0.0754	0.0029	0.2938	0.30016	FALSE	FALSE	FALSE	GCST90093061	7	17554690	0.0394	0.9419	Myasthenia gravis	TRUE	reported	textfile	GCST90274758	7	17594314	0.0142	1.1e-07	7_17594314_T_C	14288	Eukaryotic translation initiation factor 4E-binding protein 1 levels	2	TRUE	0.0019697	14288	FALSE	TRUE	0.00235913	33.7823	53.5013	28.1946
rs76686678	T	G	T	G	0.2607	-0.327	0.015	0.0152185	FALSE	FALSE	FALSE	GCST90093061	2	37971763	0.1837	0.07513	Myasthenia gravis	TRUE	reported	textfile	GCST90274758	2	38198906	0.0521	5.62e-07	2_38198906_T_G	14730	Eukaryotic translation initiation factor 4E-binding protein 1 levels	2	TRUE	0.00169717	14730	FALSE	TRUE	0.00200835	29.6385	53.5013	25.0384
rs112351694	C	G	C	G	0.8874	0.1435	0.0514	0.0518134	FALSE	TRUE	FALSE	GCST90093061	20	44621783	0.0735	0.05097	Myasthenia gravis	TRUE	reported	textfile	GCST90274759	20	43250424	0.0253	1.62e-269	20_43250424_C_G	14729	Adenosine Deaminase levels	2	TRUE	0.0770973	14729	FALSE	TRUE	0.0767918	1224.98	53.5013	1230.26
rs62319742	A	G	A	G	-0.1228	-0.116	0.055	0.0472374	FALSE	FALSE	FALSE	GCST90093061	4	123660107	0.098	0.2364	Myasthenia gravis	TRUE	reported	textfile	GCST90274759	4	124581262	0.0257	1.77e-06	4_124581262_A_G	14730	Adenosine Deaminase levels	2	TRUE	0.0015478	14730	FALSE	TRUE	0.00156755	23.1231	53.5013	22.8313
rs7793526	A	G	A	G	-0.0592	-0.0513	0.3435	0.359138	FALSE	FALSE	FALSE	GCST90093061	7	22765989	0.0378	0.1748	Myasthenia gravis	TRUE	reported	textfile	GCST90274759	7	22805608	0.0122	1.22e-06	7_22805608_A_G	14732	Adenosine Deaminase levels	2	TRUE	0.00159598	14732	FALSE	TRUE	0.00158065	23.3198	53.5013	23.5464
rs80212763	T	C	T	C	0.9687	0.0254	0.0189	0.0154538	FALSE	FALSE	FALSE	GCST90093061	20	44595289	0.1494	0.8648	Myasthenia gravis	TRUE	reported	textfile	GCST90274759	20	43223930	0.0448	1.1e-103	20_43223930_T_C	14249	Adenosine Deaminase levels	2	TRUE	0.0317743	14249	FALSE	TRUE	0.0348004	513.677	53.5013	467.544
rs118115625	T	C	T	C	0.1703	-0.0523	0.0344	0.0305023	FALSE	FALSE	FALSE	GCST90093061	12	81330411	0.1171	0.6553	Myasthenia gravis	TRUE	reported	textfile	GCST90274760	12	81724190	0.0362	2.55e-06	12_81724190_T_C	11778	Artemin levels	2	TRUE	0.00187585	11778	FALSE	TRUE	0.0019267	22.7327	53.5013	22.1316
rs1329733	A	G	A	G	-0.0674	-0.0312	0.5323	0.528097	FALSE	FALSE	FALSE	GCST90093061	9	89593312	0.0366	0.3935	Myasthenia gravis	TRUE	reported	textfile	GCST90274760	9	92208227	0.0136	7.2e-07	9_92208227_A_G	11330	Artemin levels	2	TRUE	0.00216346	11330	FALSE	TRUE	0.0022619	25.6809	53.5013	24.5608
rs13303278	A	C	A	C	-0.0664	-0.0014	0.5539	0.575465	FALSE	FALSE	FALSE	GCST90093061	1	986336	0.0371	0.9693	Myasthenia gravis	TRUE	reported	textfile	GCST90274760	1	921716	0.0144	4.01e-06	1_921716_A_C	10265	Artemin levels	2	TRUE	0.00206746	10265	FALSE	TRUE	0.00217886	22.4105	53.5013	21.2623
rs1370215	T	C	T	C	-0.07	0.0538	0.7417	0.762793	FALSE	FALSE	FALSE	GCST90093061	18	57021708	0.0434	0.2154	Myasthenia gravis	TRUE	reported	textfile	GCST90274760	18	54688939	0.0153	4.76e-06	18_54688939_T_C	11330	Artemin levels	2	TRUE	0.00184441	11330	FALSE	TRUE	0.0018775	21.3083	53.5013	20.9321
rs138311590	A	G	A	G	-0.0811	0.0723	0.84	0.846024	FALSE	FALSE	FALSE	GCST90093061	4	4422317	0.0515	0.1603	Myasthenia gravis	TRUE	reported	textfile	GCST90274760	4	4424044	0.0176	4.07e-06	4_4424044_A_G	11758	Artemin levels	2	TRUE	0.00180291	11758	FALSE	TRUE	0.00176795	20.8209	53.5013	21.2332
rs142585779	T	C	T	C	0.2119	-0.0503	0.038	0.027979	FALSE	FALSE	FALSE	GCST90093061	9	137345136	0.1194	0.6732	Myasthenia gravis	TRUE	reported	textfile	GCST90274760	9	140239588	0.0435	1.11e-06	9_140239588_T_C	10266	Artemin levels	2	TRUE	0.00230656	10266	FALSE	TRUE	0.00328285	33.8061	53.5013	23.7292
rs142970662	A	G	A	G	0.311	0.0169	0.0191	0.0135842	FALSE	FALSE	FALSE	GCST90093061	7	107321216	0.169	0.9204	Myasthenia gravis	TRUE	reported	textfile	GCST90274760	7	106961661	0.0639	1.13e-06	7_106961661_A_G	9834	Artemin levels	2	TRUE	0.00240343	9834	FALSE	TRUE	0.00362417	35.7625	53.5013	23.6875
rs148226005	A	G	A	G	0.2112	0.0726	0.9758	0.980846	FALSE	FALSE	FALSE	GCST90093061	12	129519601	0.1491	0.6265	Myasthenia gravis	TRUE	reported	textfile	GCST90274760	12	130004146	0.0451	2.83e-06	12_130004146_A_G	11765	Artemin levels	2	TRUE	0.00186083	11765	FALSE	TRUE	0.00210666	24.8329	53.5013	21.9298
rs17340161	A	G	A	G	-0.0873	-0.0968	0.8494	0.858654	FALSE	FALSE	FALSE	GCST90093061	5	104130863	0.0544	0.0751	Myasthenia gravis	TRUE	reported	textfile	GCST90274760	5	103466564	0.0189	3.86e-06	5_103466564_A_G	11330	Artemin levels	2	TRUE	0.0018799	11330	FALSE	TRUE	0.00194983	22.1308	53.5013	21.3356
rs3003450	T	G	T	G	0.0632	0.0564	0.6627	0.665337	FALSE	FALSE	FALSE	GCST90093061	1	17301888	0.0386	0.1437	Myasthenia gravis	TRUE	reported	textfile	GCST90274760	1	17628383	0.0137	3.97e-06	1_17628383_T_G	11762	Artemin levels	2	TRUE	0.00180634	11762	FALSE	TRUE	0.00178565	21.0369	53.5013	21.281
rs55885546	A	G	A	G	-0.2047	-0.096	0.0245	0.0245274	FALSE	FALSE	FALSE	GCST90093061	8	19635666	0.1262	0.4466	Myasthenia gravis	TRUE	reported	textfile	GCST90274760	8	19493177	0.044	3.28e-06	8_19493177_A_G	11778	Artemin levels	2	TRUE	0.00183457	11778	FALSE	TRUE	0.0020029	23.6335	53.5013	21.6436
rs62277657	A	G	A	G	0.0833	-0.0541	0.1972	0.208443	FALSE	FALSE	FALSE	GCST90093061	3	112001336	0.0447	0.2268	Myasthenia gravis	TRUE	reported	textfile	GCST90274760	3	111720183	0.0166	5.22e-07	3_111720183_A_G	11777	Artemin levels	2	TRUE	0.00213395	11777	FALSE	TRUE	0.00219702	25.9269	53.5013	25.181
rs6509909	C	G	C	G	-0.0881	0.0268	0.8122	0.815509	FALSE	TRUE	FALSE	GCST90093061	19	54910674	0.0467	0.5658	Myasthenia gravis	TRUE	reported	textfile	GCST90274760	19	55422034	0.0176	5.57e-07	19_55422034_C_G	11330	Artemin levels	2	TRUE	0.00220706	11330	FALSE	TRUE	0.00236777	26.8858	53.5013	25.0569
rs76672219	A	C	A	C	-0.3226	-0.2243	0.9882	0.991175	FALSE	FALSE	FALSE	GCST90093061	1	224869887	0.202	0.2666	Myasthenia gravis	TRUE	reported	textfile	GCST90274760	1	225057589	0.0682	2.24e-06	1_225057589_A_C	11291	Artemin levels	2	TRUE	0.00197808	11291	FALSE	TRUE	0.00242709	27.4661	53.5013	22.3748
rs77502336	C	G	C	G	0.0679	0.0288	0.318	0.317548	FALSE	TRUE	FALSE	GCST90093061	11	123523928	0.0393	0.4642	Myasthenia gravis	TRUE	reported	textfile	GCST90274760	11	123394636	0.0141	1.47e-06	11_123394636_C_G	11775	Artemin levels	2	TRUE	0.00196589	11775	FALSE	TRUE	0.00199978	23.5905	53.5013	23.19
rs9496445	T	C	T	C	0.0853	0.0296	0.1545	0.164017	FALSE	FALSE	FALSE	GCST90093061	6	142726761	0.0477	0.5353	Myasthenia gravis	TRUE	reported	textfile	GCST90274760	6	143047898	0.0181	2.44e-06	6_143047898_T_C	11768	Artemin levels	2	TRUE	0.00188405	11768	FALSE	TRUE	0.00190095	22.4091	53.5013	22.2096
rs9684768	C	G	C	G	0.0692	0.0465	0.626	0.653479	FALSE	TRUE	FALSE	GCST90093061	4	156009623	0.0395	0.2394	Myasthenia gravis	TRUE	reported	textfile	GCST90274760	4	156930775	0.014	7.7e-07	4_156930775_C_G	11330	Artemin levels	2	TRUE	0.00215212	11330	FALSE	TRUE	0.00224227	25.4575	53.5013	24.4318
rs9941952	T	C	T	C	0.0765	-0.0112	0.7151	0.761551	FALSE	FALSE	FALSE	GCST90093061	22	25250526	0.0438	0.7986	Myasthenia gravis	TRUE	reported	textfile	GCST90274760	22	25646493	0.0167	4.63e-06	22_25646493_T_C	11774	Artemin levels	2	TRUE	0.00177937	11774	FALSE	TRUE	0.00238458	28.1384	53.5013	20.9841
rs115455827	A	G	A	G	0.1447	0.0966	0.9489	0.958685	FALSE	FALSE	FALSE	GCST90093061	5	79492030	0.0986	0.3271	Myasthenia gravis	TRUE	reported	textfile	GCST90274761	5	78787853	0.0305	2.09e-06	5_78787853_A_G	11792	Axin-1 levels	2	TRUE	0.00190544	11792	FALSE	TRUE	0.00203053	23.9886	53.5013	22.508
rs117097664	A	C	A	C	0.2444	0.0779	0.0197	0.0186701	FALSE	FALSE	FALSE	GCST90093061	6	151013394	0.129	0.5461	Myasthenia gravis	TRUE	reported	textfile	GCST90274761	6	151334530	0.0522	2.84e-06	6_151334530_A_C	11345	Axin-1 levels	2	TRUE	0.00192884	11345	FALSE	TRUE	0.00230705	26.2294	53.5013	21.9211
rs148317708	A	G	A	G	-0.212	-0.1378	0.0295	0.0307899	FALSE	FALSE	FALSE	GCST90093061	18	52987448	0.1101	0.2107	Myasthenia gravis	TRUE	reported	textfile	GCST90274761	18	50513818	0.042	4.47e-07	18_50513818_A_G	10919	Axin-1 levels	2	TRUE	0.0023284	10919	FALSE	TRUE	0.00257347	28.1671	53.5013	25.4785
rs2470622	A	G	A	G	-0.1229	-0.0646	0.9127	0.900465	FALSE	FALSE	FALSE	GCST90093061	8	101477476	0.0556	0.2451	Myasthenia gravis	TRUE	reported	textfile	GCST90274761	8	102489704	0.0242	3.8e-07	8_102489704_A_G	11345	Axin-1 levels	2	TRUE	0.0022686	11345	FALSE	TRUE	0.002407	27.3685	53.5013	25.7913
rs2691530	T	C	T	C	-0.067	0.0719	0.5969	0.602699	FALSE	FALSE	FALSE	GCST90093061	7	78330926	0.0381	0.05925	Myasthenia gravis	TRUE	reported	textfile	GCST90274761	7	77960243	0.0133	4.71e-07	7_77960243_T_C	11793	Axin-1 levels	2	TRUE	0.00214764	11793	FALSE	TRUE	0.0021602	25.5261	53.5013	25.3774
rs2712427	A	G	A	G	0.0626	-0.0643	0.4935	0.503151	FALSE	FALSE	FALSE	GCST90093061	3	128712779	0.0362	0.07514	Myasthenia gravis	TRUE	reported	textfile	GCST90274761	3	128431622	0.0134	2.99e-06	3_128431622_A_G	11345	Axin-1 levels	2	TRUE	0.00192033	11345	FALSE	TRUE	0.00195905	22.2651	53.5013	21.8242
rs428324	T	C	T	C	0.0692	0.0016	0.6047	0.599103	FALSE	FALSE	FALSE	GCST90093061	18	79493338	0.0375	0.9661	Myasthenia gravis	TRUE	reported	textfile	GCST90274761	18	77253338	0.0148	2.93e-06	18_77253338_T_C	10281	Axin-1 levels	2	TRUE	0.00212234	10281	FALSE	TRUE	0.00228933	23.5861	53.5013	21.8619
rs7171268	T	C	T	C	0.1554	0.0619	0.9514	0.946487	FALSE	FALSE	FALSE	GCST90093061	15	80929430	0.0767	0.4195	Myasthenia gravis	TRUE	reported	textfile	GCST90274761	15	81221771	0.0329	2.32e-06	15_81221771_T_C	11345	Axin-1 levels	2	TRUE	0.00196304	11345	FALSE	TRUE	0.00223322	25.3881	53.5013	22.3105
rs117164089	T	C	T	C	-0.271	-0.1938	0.014	0.0129043	FALSE	FALSE	FALSE	GCST90093061	19	43276244	0.1813	0.2851	Myasthenia gravis	TRUE	reported	textfile	GCST90274762	19	43780396	0.0565	1.61e-06	19_43780396_T_C	13421	beta-nerve growth factor levels	2	TRUE	0.0017115	13421	FALSE	TRUE	0.00202756	27.2631	53.5013	23.006
rs12188775	T	G	T	G	0.1213	-0.0023	0.9435	0.955221	FALSE	FALSE	FALSE	GCST90093061	5	133636071	0.0887	0.9798	Myasthenia gravis	TRUE	reported	textfile	GCST90274762	5	132971762	0.0247	9.06e-07	5_132971762_T_G	14737	beta-nerve growth factor levels	2	TRUE	0.00163406	14737	FALSE	TRUE	0.00156871	23.1512	53.5013	24.1172
rs12259196	A	G	A	G	-0.075	0.0539	0.1928	0.208574	FALSE	FALSE	FALSE	GCST90093061	10	88079673	0.0439	0.2196	Myasthenia gravis	TRUE	reported	textfile	GCST90274762	10	89839430	0.0148	4.03e-07	10_89839430_A_G	13244	beta-nerve growth factor levels	2	TRUE	0.00193555	13244	FALSE	TRUE	0.00175082	23.225	53.5013	25.6802
rs12533747	A	G	A	G	0.1389	0.0257	0.0802	0.04576	FALSE	FALSE	FALSE	GCST90093061	7	30905284	0.0926	0.7812	Myasthenia gravis	TRUE	reported	textfile	GCST90274762	7	30944899	0.0276	4.84e-07	7_30944899_A_G	14295	beta-nerve growth factor levels	2	TRUE	0.00176886	14295	FALSE	TRUE	0.00284644	40.8003	53.5013	25.3272
rs12539643	C	G	C	G	0.1867	0.0603	0.966	0.970478	FALSE	TRUE	FALSE	GCST90093061	7	151321935	0.1091	0.5805	Myasthenia gravis	TRUE	reported	textfile	GCST90274762	7	151019021	0.0408	4.74e-06	7_151019021_C_G	11344	beta-nerve growth factor levels	2	TRUE	0.0018428	11344	FALSE	TRUE	0.00228968	26.0291	53.5013	20.9396
rs13058191	C	G	C	G	-0.2164	0.1098	0.0256	0.0246843	FALSE	TRUE	FALSE	GCST90093061	22	49380054	0.1032	0.2871	Myasthenia gravis	TRUE	reported	textfile	GCST90274762	22	49775973	0.0467	3.59e-06	22_49775973_C_G	14295	beta-nerve growth factor levels	2	TRUE	0.00150005	14295	FALSE	TRUE	0.00233626	33.4704	53.5013	21.4724
rs140072192	A	G	A	G	0.2773	0.1043	0.0196	0.0191538	FALSE	FALSE	FALSE	GCST90093061	16	3277943	0.1324	0.4307	Myasthenia gravis	TRUE	reported	textfile	GCST90274762	16	3327943	0.0602	4.1e-06	16_3327943_A_G	11925	beta-nerve growth factor levels	2	TRUE	0.00177643	11925	FALSE	TRUE	0.00295522	35.3395	53.5013	21.2181
rs148834134	T	C	T	C	0.2541	0.2488	0.0235	0.0155323	FALSE	FALSE	FALSE	GCST90093061	21	42522516	0.1343	0.06384	Myasthenia gravis	TRUE	reported	textfile	GCST90274762	21	43942626	0.0556	4.87e-06	21_43942626_T_C	13421	beta-nerve growth factor levels	2	TRUE	0.00155405	13421	FALSE	TRUE	0.00296333	39.8831	53.5013	20.8862
rs17647697	A	C	A	C	-0.1617	-0.1557	0.9727	0.976545	FALSE	FALSE	FALSE	GCST90093061	7	130617216	0.1161	0.1798	Myasthenia gravis	TRUE	reported	textfile	GCST90274762	7	130302087	0.0352	4.35e-06	7_130302087_A_C	14741	beta-nerve growth factor levels	2	TRUE	0.0014297	14741	FALSE	TRUE	0.00138865	20.4957	53.5013	21.1025
rs17689534	A	G	A	G	0.2208	0.1811	0.0229	0.0190231	FALSE	FALSE	FALSE	GCST90093061	4	165886488	0.1189	0.1279	Myasthenia gravis	TRUE	reported	textfile	GCST90274762	4	166807640	0.0462	1.76e-06	4_166807640_A_G	13421	beta-nerve growth factor levels	2	TRUE	0.00169924	13421	FALSE	TRUE	0.00218174	29.3408	53.5013	22.841
rs1878359	A	G	A	G	0.0626	-0.059	0.719	0.728656	FALSE	FALSE	FALSE	GCST90093061	8	121936573	0.0405	0.1453	Myasthenia gravis	TRUE	reported	textfile	GCST90274762	8	122948812	0.0126	6.76e-07	8_122948812_A_G	14740	beta-nerve growth factor levels	2	TRUE	0.00167202	14740	FALSE	TRUE	0.00158348	23.3744	53.5013	24.6835
rs34559191	T	C	T	C	0.0607	-0.0032	0.3088	0.301415	FALSE	FALSE	FALSE	GCST90093061	19	16324126	0.0393	0.9354	Myasthenia gravis	TRUE	reported	textfile	GCST90274762	19	16434937	0.0124	9.82e-07	19_16434937_T_C	13675	beta-nerve growth factor levels	2	TRUE	0.00174948	13675	FALSE	TRUE	0.00157285	21.5395	53.5013	23.9626
rs397081	T	C	T	C	0.1203	0.1269	0.9514	0.95037	FALSE	FALSE	FALSE	GCST90093061	6	32224840	0.0842	0.1314	Myasthenia gravis	TRUE	reported	textfile	GCST90274762	6	32192617	0.0262	4.4e-06	6_32192617_T_C	14743	beta-nerve growth factor levels	2	TRUE	0.00142817	14743	FALSE	TRUE	0.00133832	19.7546	53.5013	21.0828
rs4017	T	C	T	C	-0.1187	0.0194	0.9491	0.951246	FALSE	FALSE	FALSE	GCST90093061	4	163142947	0.0919	0.8329	Myasthenia gravis	TRUE	reported	textfile	GCST90274762	4	164064099	0.0258	4.21e-06	4_164064099_T_C	14742	beta-nerve growth factor levels	2	TRUE	0.00143397	14742	FALSE	TRUE	0.00136132	20.0933	53.5013	21.1671
rs62092633	T	C	T	C	-0.1249	-0.0597	0.1005	0.0618937	FALSE	FALSE	FALSE	GCST90093061	18	57774394	0.0782	0.4457	Myasthenia gravis	TRUE	reported	textfile	GCST90274762	18	55441626	0.0259	1.42e-06	18_55441626_T_C	11344	beta-nerve growth factor levels	2	TRUE	0.00204619	11344	FALSE	TRUE	0.00282047	32.0803	53.5013	23.2555
rs62494116	T	C	T	C	0.0578	-0.0025	0.6636	0.658238	FALSE	FALSE	FALSE	GCST90093061	8	13474533	0.0382	0.9474	Myasthenia gravis	TRUE	reported	textfile	GCST90274762	8	13332042	0.0117	7.81e-07	8_13332042_T_C	14729	beta-nerve growth factor levels	2	TRUE	0.00165444	14729	FALSE	TRUE	0.00149158	21.9994	53.5013	24.4053
rs6328	A	C	A	C	-0.0797	0.0432	0.3498	0.350469	FALSE	FALSE	FALSE	GCST90093061	1	115287322	0.0383	0.2599	Myasthenia gravis	TRUE	reported	textfile	GCST90274762	1	115829943	0.0122	6.46e-11	1_115829943_A_C	13224	beta-nerve growth factor levels	2	TRUE	0.00321736	13224	FALSE	TRUE	0.00288944	38.3149	53.5013	42.6773
rs72673086	A	G	A	G	0.0584	0.0029	0.3152	0.302644	FALSE	FALSE	FALSE	GCST90093061	4	95902992	0.0398	0.9413	Myasthenia gravis	TRUE	reported	textfile	GCST90274762	4	96824143	0.0126	3.57e-06	4_96824143_A_G	12858	beta-nerve growth factor levels	2	TRUE	0.00166822	12858	FALSE	TRUE	0.00147233	18.9562	53.5013	21.4825
rs77493302	T	C	T	C	0.0853	-0.0413	0.8904	0.897118	FALSE	FALSE	FALSE	GCST90093061	6	838092	0.0589	0.4835	Myasthenia gravis	TRUE	reported	textfile	GCST90274762	6	838092	0.0185	4.01e-06	6_838092_T_C	14743	beta-nerve growth factor levels	2	TRUE	0.00144013	14743	FALSE	TRUE	0.00142012	20.9637	53.5013	21.2596
rs9479501	T	G	T	G	0.0629	-0.0615	0.2135	0.220511	FALSE	FALSE	FALSE	GCST90093061	6	153079283	0.0447	0.1681	Myasthenia gravis	TRUE	reported	textfile	GCST90274762	6	153400418	0.0137	4.41e-06	6_153400418_T_G	14729	beta-nerve growth factor levels	2	TRUE	0.0014293	14729	FALSE	TRUE	0.0013287	19.5938	53.5013	21.0795
rs1032417	C	G	C	G	-0.0858	0.0078	0.1545	0.157362	FALSE	TRUE	FALSE	GCST90093061	12	62251705	0.0496	0.8756	Myasthenia gravis	TRUE	reported	textfile	GCST90274763	12	62645486	0.0165	1.99e-07	12_62645486_C_G	14296	Caspase 8 levels	2	TRUE	0.00188813	14296	FALSE	TRUE	0.0019233	27.5446	53.5013	27.04
rs1034059	A	G	A	G	0.0681	-0.057	0.6981	0.709424	FALSE	FALSE	FALSE	GCST90093061	6	157772666	0.0401	0.1555	Myasthenia gravis	TRUE	reported	textfile	GCST90274763	6	158193698	0.0145	2.65e-06	6_158193698_A_G	14296	Caspase 8 levels	2	TRUE	0.00154076	14296	FALSE	TRUE	0.00195481	27.9968	53.5013	22.0576
rs111764025	C	G	C	G	0.1095	0.0366	0.9304	0.930118	FALSE	TRUE	FALSE	GCST90093061	8	5700253	0.0706	0.6041	Myasthenia gravis	TRUE	reported	textfile	GCST90274763	8	5557775	0.0238	4.21e-06	8_5557775_C_G	14731	Caspase 8 levels	2	TRUE	0.00143508	14731	FALSE	TRUE	0.00155288	22.9079	53.5013	21.1677
rs11695193	A	T	A	T	-0.0806	0.0774	0.1582	0.157885	FALSE	TRUE	FALSE	GCST90093061	2	230225300	0.0487	0.1122	Myasthenia gravis	TRUE	reported	textfile	GCST90274763	2	231090015	0.0162	6.51e-07	2_231090015_A_T	14743	Caspase 8 levels	2	TRUE	0.00167643	14743	FALSE	TRUE	0.00173028	25.5502	53.5013	24.7537
rs11709039	T	C	T	C	0.0781	0.0782	0.856	0.861269	FALSE	FALSE	FALSE	GCST90093061	3	152614884	0.0535	0.144	Myasthenia gravis	TRUE	reported	textfile	GCST90274763	3	152332673	0.0168	3.34e-06	3_152332673_T_C	14743	Caspase 8 levels	2	TRUE	0.00146393	14743	FALSE	TRUE	0.00150373	22.1998	53.5013	21.6114
rs12073499	A	C	A	C	-0.0812	0.0126	0.8466	0.86068	FALSE	FALSE	FALSE	GCST90093061	1	157300725	0.0535	0.8142	Myasthenia gravis	TRUE	reported	textfile	GCST90274763	1	157270515	0.0167	1.16e-06	1_157270515_A_C	14295	Caspase 8 levels	2	TRUE	0.00165135	14295	FALSE	TRUE	0.00171256	24.5196	53.5013	23.6417
rs137887001	C	G	C	G	0.2318	-0.3164	0.9827	0.983095	FALSE	TRUE	FALSE	GCST90093061	20	45938222	0.1332	0.01755	Myasthenia gravis	TRUE	reported	textfile	GCST90274763	20	44566861	0.0486	1.85e-06	20_44566861_C_G	14296	Caspase 8 levels	2	TRUE	0.00158895	14296	FALSE	TRUE	0.00182694	26.1621	53.5013	22.7486
rs140844269	C	G	C	G	-0.3615	0.2191	0.0099	0.0113616	FALSE	TRUE	FALSE	GCST90093061	11	64049923	0.1699	0.1973	Myasthenia gravis	TRUE	reported	textfile	GCST90274763	11	63817395	0.0776	3.19e-06	11_63817395_C_G	12330	Caspase 8 levels	2	TRUE	0.00175726	12330	FALSE	TRUE	0.00256189	31.6641	53.5013	21.7017
rs148608719	A	G	A	G	0.3474	-0.5918	0.0145	0.00754386	FALSE	FALSE	FALSE	GCST90093061	5	180912648	0.3019	0.04995	Myasthenia gravis	TRUE	reported	textfile	GCST90274763	5	180339648	0.0683	3.65e-07	5_180339648_A_G	12745	Caspase 8 levels	2	TRUE	0.00202612	12745	FALSE	TRUE	0.00344917	44.1049	53.5013	25.8713
rs34154371	T	C	T	C	-0.2016	-0.0591	0.9714	0.972531	FALSE	FALSE	FALSE	GCST90093061	1	2406576	0.1086	0.586	Myasthenia gravis	TRUE	reported	textfile	GCST90274763	1	2338015	0.0422	1.78e-06	1_2338015_T_C	13232	Caspase 8 levels	2	TRUE	0.00172206	13232	FALSE	TRUE	0.00225827	29.9445	53.5013	22.8221
rs56328050	C	G	C	G	-0.1987	-0.0481	0.8696	0.872735	FALSE	TRUE	FALSE	GCST90093061	2	201300082	0.0545	0.3774	Myasthenia gravis	TRUE	reported	textfile	GCST90274763	2	202164805	0.0173	1.56e-30	2_202164805_C_G	14743	Caspase 8 levels	2	TRUE	0.00886967	14743	FALSE	TRUE	0.00895412	133.185	53.5013	131.918
rs73306603	T	C	T	C	0.2044	0.0956	0.978	0.974924	FALSE	FALSE	FALSE	GCST90093061	10	82267770	0.1114	0.3911	Myasthenia gravis	TRUE	reported	textfile	GCST90274763	10	84027526	0.0412	7.01e-07	10_84027526_T_C	14741	Caspase 8 levels	2	TRUE	0.00166715	14741	FALSE	TRUE	0.00179785	26.5462	53.5013	24.6132
rs78449258	A	G	A	G	-0.2001	0.1598	0.9804	0.976937	FALSE	FALSE	FALSE	GCST90093061	9	22742537	0.1293	0.2163	Myasthenia gravis	TRUE	reported	textfile	GCST90274763	9	22742536	0.0428	2.94e-06	9_22742536_A_G	14744	Caspase 8 levels	2	TRUE	0.00148049	14744	FALSE	TRUE	0.00153881	22.72	53.5013	21.8578
rs114744647	T	C	T	C	0.2107	0.0627	0.9774	0.976152	FALSE	FALSE	FALSE	GCST90093061	16	23995558	0.1173	0.5933	Myasthenia gravis	TRUE	reported	textfile	GCST90274764	16	24006879	0.0451	2.99e-06	16_24006879_T_C	14730	Eotaxin levels	2	TRUE	0.00147975	14730	FALSE	TRUE	0.00196128	28.9425	53.5013	21.8261
rs12075	A	G	A	G	0.0749	-0.0275	0.5547	0.582146	FALSE	FALSE	FALSE	GCST90093061	1	159205564	0.0374	0.4631	Myasthenia gravis	TRUE	reported	textfile	GCST90274764	1	159175354	0.0114	5.03e-11	1_159175354_A_G	14731	Eotaxin levels	2	TRUE	0.0029222	14731	FALSE	TRUE	0.00277143	40.9339	53.5013	43.1672
rs139476527	T	G	T	G	0.2826	-0.2921	0.0125	0.0144209	FALSE	FALSE	FALSE	GCST90093061	20	50417093	0.1573	0.06328	Myasthenia gravis	TRUE	reported	textfile	GCST90274764	20	49033630	0.0606	3.11e-06	20_49033630_T_G	12933	Eotaxin levels	2	TRUE	0.00167895	12933	FALSE	TRUE	0.00197161	25.5453	53.5013	21.747
rs139597204	A	C	A	C	-0.3374	-0.0662	0.0128	0.0110216	FALSE	FALSE	FALSE	GCST90093061	4	103585903	0.1895	0.7268	Myasthenia gravis	TRUE	reported	textfile	GCST90274764	4	104507060	0.0714	2.3e-06	4_104507060_A_C	12303	Eotaxin levels	2	TRUE	0.00181203	12303	FALSE	TRUE	0.00287697	35.4917	53.5013	22.3303
rs1564995	A	G	A	G	-0.0609	-0.0184	0.6155	0.625042	FALSE	FALSE	FALSE	GCST90093061	11	24751561	0.0375	0.6243	Myasthenia gravis	TRUE	reported	textfile	GCST90274764	11	24773107	0.0131	3.34e-06	11_24773107_A_G	14286	Eotaxin levels	2	TRUE	0.00151073	14286	FALSE	TRUE	0.00175545	25.119	53.5013	21.6119
rs2112920	C	G	C	G	0.0817	-0.0108	0.8362	0.824922	FALSE	TRUE	FALSE	GCST90093061	19	37464346	0.0478	0.8217	Myasthenia gravis	TRUE	reported	textfile	GCST90274764	19	37955248	0.016	3.29e-07	19_37955248_C_G	14286	Eotaxin levels	2	TRUE	0.00182206	14286	FALSE	TRUE	0.00182851	26.1663	53.5013	26.0738
rs2201150	T	C	T	C	0.0785	-0.0304	0.3561	0.357529	FALSE	FALSE	FALSE	GCST90093061	3	46217411	0.0386	0.4308	Myasthenia gravis	TRUE	reported	textfile	GCST90274764	3	46258902	0.0123	1.75e-10	3_46258902_T_C	14286	Eotaxin levels	2	TRUE	0.00284343	14286	FALSE	TRUE	0.00282592	40.4798	53.5013	40.7314
rs2228467	T	C	T	C	-0.3316	0.0556	0.9289	0.932053	FALSE	FALSE	FALSE	GCST90093061	3	42864624	0.0719	0.4388	Myasthenia gravis	TRUE	reported	textfile	GCST90274764	3	42906116	0.0225	3.69e-49	3_42906116_T_C	14733	Eotaxin levels	2	TRUE	0.0145303	14733	FALSE	TRUE	0.0145244	217.112	53.5013	217.202
rs34536806	T	G	T	G	0.1017	-0.1635	0.9023	0.901799	FALSE	FALSE	FALSE	GCST90093061	11	95541323	0.0573	0.004326	Myasthenia gravis	TRUE	reported	textfile	GCST90274764	11	95274487	0.0208	1.01e-06	11_95274487_T_G	14286	Eotaxin levels	2	TRUE	0.00167086	14286	FALSE	TRUE	0.00182355	26.0952	53.5013	23.9065
rs35543857	A	G	A	G	-0.1138	-0.0633	0.9282	0.950501	FALSE	FALSE	FALSE	GCST90093061	12	105364216	0.0911	0.4872	Myasthenia gravis	TRUE	reported	textfile	GCST90274764	12	105757994	0.0244	3.1e-06	12_105757994_A_G	14286	Eotaxin levels	2	TRUE	0.00152053	14286	FALSE	TRUE	0.00172616	24.6991	53.5013	21.7523
rs6894241	A	C	A	C	-0.0656	0.0316	0.2333	0.231467	FALSE	FALSE	FALSE	GCST90093061	5	118722431	0.0432	0.4643	Myasthenia gravis	TRUE	reported	textfile	GCST90274764	5	118058126	0.0137	1.68e-06	5_118058126_A_C	14715	Eotaxin levels	2	TRUE	0.00155593	14715	FALSE	TRUE	0.00153949	22.6855	53.5013	22.928
rs73171545	A	G	A	G	-0.0861	0.0239	0.1199	0.116492	FALSE	FALSE	FALSE	GCST90093061	22	44607229	0.0564	0.6716	Myasthenia gravis	TRUE	reported	textfile	GCST90274764	22	45003109	0.0187	4.14e-06	22_45003109_A_G	14286	Eotaxin levels	2	TRUE	0.00148193	14286	FALSE	TRUE	0.00156454	22.383	53.5013	21.1994
rs73209015	A	T	A	T	-0.0913	-0.0461	0.1104	0.0923306	FALSE	TRUE	FALSE	GCST90093061	8	11843458	0.0693	0.5061	Myasthenia gravis	TRUE	reported	textfile	GCST90274764	8	11700967	0.0189	1.36e-06	8_11700967_A_T	14728	Eotaxin levels	2	TRUE	0.00158214	14728	FALSE	TRUE	0.00163733	24.1508	53.5013	23.3355
rs757973	A	G	A	G	0.2002	-0.0726	0.09	0.0965928	FALSE	FALSE	FALSE	GCST90093061	7	75866349	0.0613	0.2362	Myasthenia gravis	TRUE	reported	textfile	GCST90274764	7	75495667	0.0205	1.58e-22	7_75495667_A_G	14713	Eotaxin levels	2	TRUE	0.00644127	14713	FALSE	TRUE	0.00656511	97.2176	53.5013	95.3719
rs79432525	T	G	T	G	0.1929	0.0569	0.9754	0.975656	FALSE	FALSE	FALSE	GCST90093061	10	126494626	0.1111	0.6089	Myasthenia gravis	TRUE	reported	textfile	GCST90274764	10	128183195	0.0422	4.85e-06	10_128183195_T_G	14247	Eotaxin levels	2	TRUE	0.00146467	14247	FALSE	TRUE	0.00178572	25.483	53.5013	20.8949
rs79684468	T	C	T	C	0.1502	0.1777	0.0433	0.037314	FALSE	FALSE	FALSE	GCST90093061	3	43137828	0.095	0.06154	Myasthenia gravis	TRUE	reported	textfile	GCST90274764	3	43179320	0.0303	7.16e-07	3_43179320_T_C	14286	Eotaxin levels	2	TRUE	0.00171735	14286	FALSE	TRUE	0.0018691	26.7483	53.5013	24.5728
rs79722574	T	C	T	C	-0.1215	-0.0173	0.167	0.170162	FALSE	FALSE	FALSE	GCST90093061	17	34292033	0.0479	0.7189	Myasthenia gravis	TRUE	reported	textfile	GCST90274764	17	32619052	0.0156	6.78e-15	17_32619052_T_C	14720	Eotaxin levels	2	TRUE	0.00410458	14720	FALSE	TRUE	0.00410718	60.6988	53.5013	60.6601
rs9940390	T	C	T	C	-0.0818	-0.0139	0.7358	0.743012	FALSE	FALSE	FALSE	GCST90093061	16	80018034	0.0432	0.7481	Myasthenia gravis	TRUE	reported	textfile	GCST90274764	16	80051931	0.0133	7.73e-10	16_80051931_T_C	14286	Eotaxin levels	2	TRUE	0.00264122	14286	FALSE	TRUE	0.00260153	37.2572	53.5013	37.8271
rs9976282	A	G	A	G	-0.1678	-0.0499	0.0333	0.0324635	FALSE	FALSE	FALSE	GCST90093061	21	38221304	0.101	0.6211	Myasthenia gravis	TRUE	reported	textfile	GCST90274764	21	39593226	0.0345	1.15e-06	21_39593226_A_G	14722	Eotaxin levels	2	TRUE	0.0016045	14722	FALSE	TRUE	0.0018128	26.7329	53.5013	23.6562
rs10242459	A	G	A	G	0.0729	-0.0312	0.8219	0.805154	FALSE	FALSE	FALSE	GCST90093061	7	3871648	0.0448	0.486	Myasthenia gravis	TRUE	reported	textfile	GCST90274765	7	3911280	0.0154	2.2e-06	7_3911280_A_G	14729	C-C motif chemokine 19 levels	2	TRUE	0.00151928	14729	FALSE	TRUE	0.00155585	22.9487	53.5013	22.4085
rs10496135	C	G	C	G	0.1856	0.0849	0.9689	0.972675	FALSE	TRUE	FALSE	GCST90093061	2	66413231	0.1081	0.4324	Myasthenia gravis	TRUE	reported	textfile	GCST90274765	2	66640363	0.0384	1.34e-06	2_66640363_C_G	14288	C-C motif chemokine 19 levels	2	TRUE	0.00163258	14288	FALSE	TRUE	0.00207599	29.7193	53.5013	23.3611
rs113539352	C	G	C	G	0.4485	-0.1089	0.992	0.993894	FALSE	TRUE	FALSE	GCST90093061	3	58531127	0.2302	0.6363	Myasthenia gravis	TRUE	reported	textfile	GCST90274765	3	58516854	0.0922	1.15e-06	3_58516854_C_G	11439	C-C motif chemokine 19 levels	2	TRUE	0.00206468	11439	FALSE	TRUE	0.00319269	36.6317	53.5013	23.6626
rs11574915	A	C	A	C	-0.1464	0.0168	0.8639	0.867675	FALSE	FALSE	FALSE	GCST90093061	9	34710087	0.0539	0.7558	Myasthenia gravis	TRUE	reported	textfile	GCST90274765	9	34710084	0.017	7.19e-18	9_34710084_A_C	14733	C-C motif chemokine 19 levels	2	TRUE	0.00500923	14733	FALSE	TRUE	0.00504004	74.6209	53.5013	74.1625
rs138108512	A	G	A	G	-0.2939	-0.1579	0.0119	0.0118192	FALSE	FALSE	FALSE	GCST90093061	14	76388948	0.1852	0.3936	Myasthenia gravis	TRUE	reported	textfile	GCST90274765	14	76855291	0.0616	1.83e-06	14_76855291_A_G	13422	C-C motif chemokine 19 levels	2	TRUE	0.00169336	13422	FALSE	TRUE	0.00203131	27.3157	53.5013	22.7634
rs138440733	A	G	A	G	-0.1724	0.0898	0.0585	0.0333917	FALSE	FALSE	FALSE	GCST90093061	22	17250353	0.1011	0.3743	Myasthenia gravis	TRUE	reported	textfile	GCST90274765	22	17731243	0.036	1.68e-06	22_17731243_A_G	12404	C-C motif chemokine 19 levels	2	TRUE	0.00184576	12404	FALSE	TRUE	0.00327401	40.7377	53.5013	22.9335
rs1415763	C	G	C	G	0.0757	-0.0295	0.1687	0.164187	FALSE	TRUE	FALSE	GCST90093061	6	124706630	0.049	0.5463	Myasthenia gravis	TRUE	reported	textfile	GCST90274765	6	125027776	0.0157	1.42e-06	6_125027776_C_G	14731	C-C motif chemokine 19 levels	2	TRUE	0.00157592	14731	FALSE	TRUE	0.00160729	23.7119	53.5013	23.2484
rs147708384	T	C	T	C	-0.2707	-0.0379	0.0151	0.010734	FALSE	FALSE	FALSE	GCST90093061	17	15015108	0.1745	0.8281	Myasthenia gravis	TRUE	reported	textfile	GCST90274765	17	14918425	0.0574	2.4e-06	17_14918425_T_C	13801	C-C motif chemokine 19 levels	2	TRUE	0.00160918	13801	FALSE	TRUE	0.00217959	30.1419	53.5013	22.2409
rs34791102	A	G	A	G	0.1238	-0.0332	0.0534	0.0538007	FALSE	FALSE	FALSE	GCST90093061	9	35612981	0.0854	0.6969	Myasthenia gravis	TRUE	reported	textfile	GCST90274765	9	35612978	0.0265	2.99e-06	9_35612978_A_G	14735	C-C motif chemokine 19 levels	2	TRUE	0.00147916	14735	FALSE	TRUE	0.00154945	22.8636	53.5013	21.8248
rs3792790	A	C	A	C	0.0551	0.0767	0.4736	0.465079	FALSE	FALSE	FALSE	GCST90093061	5	151062610	0.0366	0.03619	Myasthenia gravis	TRUE	reported	textfile	GCST90274765	5	150442171	0.012	4.4e-06	5_150442171_A_C	14288	C-C motif chemokine 19 levels	2	TRUE	0.00147363	14288	FALSE	TRUE	0.00151377	21.6585	53.5013	21.0834
rs4554017	T	C	T	C	0.0596	-0.0446	0.3904	0.398609	FALSE	FALSE	FALSE	GCST90093061	4	144202871	0.0375	0.2348	Myasthenia gravis	TRUE	reported	textfile	GCST90274765	4	145124024	0.0122	1.03e-06	4_145124024_T_C	14288	C-C motif chemokine 19 levels	2	TRUE	0.00166777	14288	FALSE	TRUE	0.00169074	24.1948	53.5013	23.8656
rs62292952	T	G	T	G	0.2346	0.0309	0.8822	0.885365	FALSE	FALSE	FALSE	GCST90093061	3	132481875	0.057	0.5871	Myasthenia gravis	TRUE	reported	textfile	GCST90274765	3	132200719	0.0185	7.53e-37	3_132200719_T_G	14728	C-C motif chemokine 19 levels	2	TRUE	0.0108022	14728	FALSE	TRUE	0.0114393	170.404	53.5013	160.81
rs6486995	A	T	A	T	-0.0697	0.0479	0.2452	0.235612	FALSE	TRUE	FALSE	GCST90093061	12	19661047	0.0426	0.2605	Myasthenia gravis	TRUE	reported	textfile	GCST90274765	12	19813981	0.0135	2.43e-07	12_19813981_A_T	14735	C-C motif chemokine 19 levels	2	TRUE	0.00180602	14735	FALSE	TRUE	0.00179824	26.5412	53.5013	26.6562
rs6870560	T	C	T	C	0.0863	0.0272	0.8559	0.858981	FALSE	FALSE	FALSE	GCST90093061	5	174760916	0.0539	0.6134	Myasthenia gravis	TRUE	reported	textfile	GCST90274765	5	174187919	0.0169	3.28e-07	5_174187919_T_C	14732	C-C motif chemokine 19 levels	2	TRUE	0.00176717	14732	FALSE	TRUE	0.00183712	27.1106	53.5013	26.0764
rs73257451	T	C	T	C	-0.3645	-0.1315	0.989	0.992561	FALSE	FALSE	FALSE	GCST90093061	8	60505571	0.1665	0.4297	Myasthenia gravis	TRUE	reported	textfile	GCST90274765	8	61418130	0.0756	1.43e-06	8_61418130_T_C	11337	C-C motif chemokine 19 levels	2	TRUE	0.00204663	11337	FALSE	TRUE	0.00289077	32.8619	53.5013	23.2462
rs74764632	A	T	A	T	0.1349	-0.0394	0.9557	0.959797	FALSE	TRUE	FALSE	GCST90093061	16	57266675	0.0958	0.6807	Myasthenia gravis	TRUE	reported	textfile	GCST90274765	16	57300587	0.0294	4.47e-06	16_57300587_A_T	14734	C-C motif chemokine 19 levels	2	TRUE	0.00142708	14734	FALSE	TRUE	0.00154092	22.7358	53.5013	21.0537
rs7595241	C	G	C	G	0.0615	-0.0166	0.6941	0.70609	FALSE	TRUE	FALSE	GCST90093061	2	7285344	0.0397	0.6754	Myasthenia gravis	TRUE	reported	textfile	GCST90274765	2	7425475	0.013	2.24e-06	2_7425475_C_G	14288	C-C motif chemokine 19 levels	2	TRUE	0.00156413	14288	FALSE	TRUE	0.00160613	22.9821	53.5013	22.3802
rs79086127	T	C	T	C	-0.2096	0.0672	0.0195	0.021468	FALSE	FALSE	FALSE	GCST90093061	4	122918108	0.1118	0.548	Myasthenia gravis	TRUE	reported	textfile	GCST90274765	4	123839263	0.045	3.2e-06	4_123839263_T_C	14247	C-C motif chemokine 19 levels	2	TRUE	0.00152067	14247	FALSE	TRUE	0.00167994	23.9711	53.5013	21.6949
rs10207134	T	C	T	C	-0.0996	0.0184	0.326	0.336401	FALSE	FALSE	FALSE	GCST90093061	2	227797112	0.0384	0.6323	Myasthenia gravis	TRUE	reported	textfile	GCST90274766	2	228661828	0.0128	7.18e-15	2_228661828_T_C	14287	C-C motif chemokine 20 levels	2	TRUE	0.00422067	14287	FALSE	TRUE	0.00435939	62.5466	53.5013	60.5479
rs10837780	T	C	T	C	0.1191	0.0191	0.9413	0.939492	FALSE	FALSE	FALSE	GCST90093061	11	42121237	0.0759	0.8012	Myasthenia gravis	TRUE	reported	textfile	GCST90274766	11	42142787	0.026	4.63e-06	11_42142787_T_C	14288	C-C motif chemokine 20 levels	2	TRUE	0.00146666	14288	FALSE	TRUE	0.00156754	22.4291	53.5013	20.9834
rs111674022	T	C	T	C	-0.0953	0.0717	0.0967	0.0771644	FALSE	FALSE	FALSE	GCST90093061	1	238442722	0.0674	0.2879	Myasthenia gravis	TRUE	reported	textfile	GCST90274766	1	238606022	0.0208	4.61e-06	1_238606022_T_C	14288	C-C motif chemokine 20 levels	2	TRUE	0.00146727	14288	FALSE	TRUE	0.00158662	22.7025	53.5013	20.9923
rs1129474	T	C	T	C	0.0573	-0.0227	0.5396	0.534045	FALSE	FALSE	FALSE	GCST90093061	8	22727205	0.0367	0.5373	Myasthenia gravis	TRUE	reported	textfile	GCST90274766	8	22584718	0.012	1.8e-06	8_22584718_T_C	14288	C-C motif chemokine 20 levels	2	TRUE	0.00159347	14288	FALSE	TRUE	0.00163135	23.3435	53.5013	22.8006
rs11582772	T	C	T	C	0.2585	-0.2182	0.9859	0.987135	FALSE	FALSE	FALSE	GCST90093061	1	31794961	0.1472	0.1383	Myasthenia gravis	TRUE	reported	textfile	GCST90274766	1	32260562	0.0548	2.39e-06	1_32260562_T_C	14243	C-C motif chemokine 20 levels	2	TRUE	0.00156006	14243	FALSE	TRUE	0.00185782	26.5064	53.5013	22.2515
rs117753190	C	G	C	G	-0.185	-0.2479	0.9688	0.967249	FALSE	TRUE	FALSE	GCST90093061	17	69140184	0.1004	0.01353	Myasthenia gravis	TRUE	reported	textfile	GCST90274766	17	67136325	0.0359	2.56e-07	17_67136325_C_G	14243	C-C motif chemokine 20 levels	2	TRUE	0.00186125	14243	FALSE	TRUE	0.00206901	29.5258	53.5013	26.5555
rs117900576	C	G	C	G	-0.2256	-0.0946	0.9694	0.974348	FALSE	TRUE	FALSE	GCST90093061	17	74765056	0.1245	0.447	Myasthenia gravis	TRUE	reported	textfile	GCST90274766	17	72761195	0.0429	1.45e-07	17_72761195_C_G	13224	C-C motif chemokine 20 levels	2	TRUE	0.00208718	13224	FALSE	TRUE	0.00301948	40.0445	53.5013	27.6544
rs13049624	A	G	A	G	-0.1315	-0.0888	0.9476	0.942813	FALSE	FALSE	FALSE	GCST90093061	21	42584892	0.0754	0.2385	Myasthenia gravis	TRUE	reported	textfile	GCST90274766	21	44005002	0.0276	1.89e-06	21_44005002_A_G	14288	C-C motif chemokine 20 levels	2	TRUE	0.00158647	14288	FALSE	TRUE	0.00171727	24.5751	53.5013	22.7004
rs151092565	T	C	T	C	-0.1512	-0.0993	0.0376	0.0438512	FALSE	FALSE	FALSE	GCST90093061	14	94159206	0.0838	0.236	Myasthenia gravis	TRUE	reported	textfile	GCST90274766	14	94625543	0.0328	4.03e-06	14_94625543_T_C	14728	C-C motif chemokine 20 levels	2	TRUE	0.00144094	14728	FALSE	TRUE	0.00165454	24.4051	53.5013	21.2499
rs2796032	T	C	T	C	0.0636	-0.0597	0.3159	0.315326	FALSE	FALSE	FALSE	GCST90093061	9	112757624	0.0399	0.1347	Myasthenia gravis	TRUE	reported	textfile	GCST90274766	9	115519904	0.0127	5.5e-07	9_115519904_T_C	14718	C-C motif chemokine 20 levels	2	TRUE	0.00170129	14718	FALSE	TRUE	0.00174829	25.7729	53.5013	25.0788
rs35833676	T	C	T	C	0.0804	0.0276	0.1452	0.155597	FALSE	FALSE	FALSE	GCST90093061	21	31588943	0.0492	0.5753	Myasthenia gravis	TRUE	reported	textfile	GCST90274766	21	32961256	0.0166	1.28e-06	21_32961256_T_C	14732	C-C motif chemokine 20 levels	2	TRUE	0.00159002	14732	FALSE	TRUE	0.00160462	23.6741	53.5013	23.4583
rs41302923	A	G	A	G	0.1939	0.0431	0.9774	0.978179	FALSE	FALSE	FALSE	GCST90093061	10	126004910	0.1447	0.7659	Myasthenia gravis	TRUE	reported	textfile	GCST90274766	10	127693479	0.0414	2.82e-06	10_127693479_A_G	14726	C-C motif chemokine 20 levels	2	TRUE	0.00148759	14726	FALSE	TRUE	0.00166099	24.4971	53.5013	21.9359
rs4981022	A	G	A	G	0.0635	0.0045	0.6933	0.689381	FALSE	FALSE	FALSE	GCST90093061	12	103756096	0.0397	0.9102	Myasthenia gravis	TRUE	reported	textfile	GCST90274766	12	104149874	0.0128	7.02e-07	12_104149874_A_G	14721	C-C motif chemokine 20 levels	2	TRUE	0.00166926	14721	FALSE	TRUE	0.0017148	25.2834	53.5013	24.6109
rs5769672	T	G	T	G	-0.1184	0.0056	0.9406	0.942983	FALSE	FALSE	FALSE	GCST90093061	22	49484105	0.0733	0.9395	Myasthenia gravis	TRUE	reported	textfile	GCST90274766	22	49877754	0.0257	4.09e-06	22_49877754_T_G	14732	C-C motif chemokine 20 levels	2	TRUE	0.00143883	14732	FALSE	TRUE	0.00156648	23.1105	53.5013	21.2245
rs6420556	T	C	T	C	-0.0736	0.0616	0.1755	0.163507	FALSE	FALSE	FALSE	GCST90093061	18	58820374	0.0493	0.2121	Myasthenia gravis	TRUE	reported	textfile	GCST90274766	18	56487606	0.0158	3.19e-06	18_56487606_T_C	14288	C-C motif chemokine 20 levels	2	TRUE	0.0015166	14288	FALSE	TRUE	0.00156767	22.4308	53.5013	21.6991
rs6498926	A	T	A	T	0.0616	-0.0085	0.3426	0.324765	FALSE	TRUE	FALSE	GCST90093061	16	63761918	0.039	0.8275	Myasthenia gravis	TRUE	reported	textfile	GCST90274766	16	63795822	0.0134	4.29e-06	16_63795822_A_T	12844	C-C motif chemokine 20 levels	2	TRUE	0.00164288	12844	FALSE	TRUE	0.00170926	21.9879	53.5013	21.1325
rs73072893	A	G	A	G	0.2057	0.0339	0.9739	0.973616	FALSE	FALSE	FALSE	GCST90093061	12	19504606	0.1153	0.7686	Myasthenia gravis	TRUE	reported	textfile	GCST90274766	12	19657540	0.0422	1.09e-06	12_19657540_A_G	13230	C-C motif chemokine 20 levels	2	TRUE	0.00179296	13230	FALSE	TRUE	0.00215107	28.5156	53.5013	23.7598
rs742493	T	C	T	C	0.1459	-0.0448	0.883	0.881338	FALSE	FALSE	FALSE	GCST90093061	6	41030428	0.0571	0.4321	Myasthenia gravis	TRUE	reported	textfile	GCST90274766	6	40998167	0.0185	3.11e-15	6_40998167_T_C	14735	C-C motif chemokine 20 levels	2	TRUE	0.00420384	14735	FALSE	TRUE	0.00439832	65.0868	53.5013	62.1967
rs1001495	T	C	T	C	0.0983	-0.0743	0.9113	0.923829	FALSE	FALSE	FALSE	GCST90093061	2	240707925	0.0693	0.2839	Myasthenia gravis	TRUE	reported	textfile	GCST90274767	2	241647342	0.0215	4.83e-06	2_241647342_T_C	13650	C-C motif chemokine 23 levels	2	TRUE	0.00152931	13650	FALSE	TRUE	0.00156215	21.3535	53.5013	20.904
rs11017721	A	G	A	G	0.0971	0.1171	0.1154	0.114609	FALSE	FALSE	FALSE	GCST90093061	10	131107162	0.0558	0.03596	Myasthenia gravis	TRUE	reported	textfile	GCST90274767	10	132905425	0.0186	1.79e-07	10_132905425_A_G	14288	C-C motif chemokine 23 levels	2	TRUE	0.00190403	14288	FALSE	TRUE	0.00192496	27.553	53.5013	27.2529
rs113959305	T	C	T	C	-0.1397	-0.0214	0.0559	0.0576053	FALSE	FALSE	FALSE	GCST90093061	22	50637853	0.0791	0.7869	Myasthenia gravis	TRUE	reported	textfile	GCST90274767	22	51076281	0.0285	9.5e-07	22_51076281_T_C	13224	C-C motif chemokine 23 levels	2	TRUE	0.00181392	13224	FALSE	TRUE	0.00205993	27.2926	53.5013	24.0272
rs116683909	A	G	A	G	-0.21	0.1066	0.0278	0.0231153	FALSE	FALSE	FALSE	GCST90093061	3	14404403	0.1216	0.3807	Myasthenia gravis	TRUE	reported	textfile	GCST90274767	3	14445911	0.0426	8.24e-07	3_14445911_A_G	14724	C-C motif chemokine 23 levels	2	TRUE	0.00164792	14724	FALSE	TRUE	0.0023838	35.1781	53.5013	24.3007
rs117639761	A	C	A	C	-0.3246	0.001	0.9561	0.982729	FALSE	FALSE	FALSE	GCST90093061	17	35868176	0.1495	0.9944	Myasthenia gravis	TRUE	reported	textfile	GCST90274767	17	34195180	0.0413	3.85e-15	17_34195180_A_C	14736	C-C motif chemokine 23 levels	2	TRUE	0.00417503	14736	FALSE	TRUE	0.00884494	131.484	53.5013	61.7727
rs12204524	C	G	C	G	0.1164	-0.0128	0.9291	0.924078	FALSE	TRUE	FALSE	GCST90093061	6	85435025	0.0732	0.8616	Myasthenia gravis	TRUE	reported	textfile	GCST90274767	6	86144743	0.0237	9.04e-07	6_86144743_C_G	14727	C-C motif chemokine 23 levels	2	TRUE	0.00163547	14727	FALSE	TRUE	0.00178503	26.3315	53.5013	24.1218
rs12949647	A	G	A	G	-0.0643	0.0801	0.7287	0.71668	FALSE	FALSE	FALSE	GCST90093061	17	21483148	0.0411	0.05105	Myasthenia gravis	TRUE	reported	textfile	GCST90274767	17	21386459	0.0137	2.69e-06	17_21386459_A_G	14288	C-C motif chemokine 23 levels	2	TRUE	0.00153958	14288	FALSE	TRUE	0.00163475	23.3922	53.5013	22.0283
rs143910182	T	C	T	C	0.2157	0.2471	0.0255	0.0127344	FALSE	FALSE	FALSE	GCST90093061	3	6085521	0.1626	0.1286	Myasthenia gravis	TRUE	reported	textfile	GCST90274767	3	6127208	0.0449	1.56e-06	3_6127208_T_C	14730	C-C motif chemokine 23 levels	2	TRUE	0.00156453	14730	FALSE	TRUE	0.00231234	34.1351	53.5013	23.0785
rs146074782	A	G	A	G	-0.3061	-0.1439	0.0116	0.0149962	FALSE	FALSE	FALSE	GCST90093061	1	203472132	0.1482	0.3315	Myasthenia gravis	TRUE	reported	textfile	GCST90274767	1	203441260	0.0626	1.01e-06	1_203441260_A_G	12935	C-C motif chemokine 23 levels	2	TRUE	0.00184534	12935	FALSE	TRUE	0.00214856	27.8472	53.5013	23.9099
rs17735284	A	T	A	T	0.0927	0.0415	0.0922	0.0900034	FALSE	TRUE	FALSE	GCST90093061	11	84661469	0.0642	0.5175	Myasthenia gravis	TRUE	reported	textfile	GCST90274767	11	84372512	0.0202	4.45e-06	11_84372512_A_T	14725	C-C motif chemokine 23 levels	2	TRUE	0.00142837	14725	FALSE	TRUE	0.0014385	21.2096	53.5013	21.0599
rs1926742	A	G	A	G	0.0574	0.0758	0.3093	0.291936	FALSE	FALSE	FALSE	GCST90093061	10	18006553	0.0405	0.06112	Myasthenia gravis	TRUE	reported	textfile	GCST90274767	10	18295482	0.0125	4.39e-06	10_18295482_A_G	14725	C-C motif chemokine 23 levels	2	TRUE	0.00143016	14725	FALSE	TRUE	0.00140774	20.7554	53.5013	21.0865
rs2870238	T	C	T	C	0.0574	0.0179	0.4869	0.491868	FALSE	FALSE	FALSE	GCST90093061	4	76451926	0.0366	0.6252	Myasthenia gravis	TRUE	reported	textfile	GCST90274767	4	77373079	0.0114	4.78e-07	4_77373079_T_C	14736	C-C motif chemokine 23 levels	2	TRUE	0.0017177	14736	FALSE	TRUE	0.00164625	24.2958	53.5013	25.3521
rs4317138	T	C	T	C	0.0585	-0.0249	0.6736	0.677235	FALSE	FALSE	FALSE	GCST90093061	3	46420653	0.0395	0.5295	Myasthenia gravis	TRUE	reported	textfile	GCST90274767	3	46462144	0.0127	4.1e-06	3_46462144_T_C	14288	C-C motif chemokine 23 levels	2	TRUE	0.00148303	14288	FALSE	TRUE	0.00150485	21.5307	53.5013	21.218
rs438811	T	C	T	C	0.0669	0.0039	0.2405	0.211267	FALSE	FALSE	FALSE	GCST90093061	19	44913484	0.0467	0.9337	Myasthenia gravis	TRUE	reported	textfile	GCST90274767	19	45416741	0.0138	1.25e-06	19_45416741_T_C	14720	C-C motif chemokine 23 levels	2	TRUE	0.00159424	14720	FALSE	TRUE	0.00163503	24.1037	53.5013	23.5014
rs4719850	T	C	T	C	-0.0548	0.0403	0.5907	0.57889	FALSE	FALSE	FALSE	GCST90093061	7	3199346	0.0373	0.2798	Myasthenia gravis	TRUE	reported	textfile	GCST90274767	7	3238978	0.0118	3.42e-06	7_3238978_T_C	14726	C-C motif chemokine 23 levels	2	TRUE	0.00146263	14726	FALSE	TRUE	0.00145211	21.412	53.5013	21.5674
rs712048	A	C	A	C	-0.5147	0.0851	0.1497	0.135345	FALSE	FALSE	FALSE	GCST90093061	17	35999179	0.0518	0.1004	Myasthenia gravis	TRUE	reported	textfile	GCST90274767	17	34326215	0.0158	8.99e-233	17_34326215_A_C	14723	C-C motif chemokine 23 levels	2	TRUE	0.0672399	14723	FALSE	TRUE	0.0674423	1064.62	53.5013	1061.19
rs7225405	T	G	T	G	-0.2256	0.0568	0.0643	0.0274822	FALSE	FALSE	FALSE	GCST90093061	17	35813995	0.1194	0.6344	Myasthenia gravis	TRUE	reported	textfile	GCST90274767	17	34140999	0.0291	9e-15	17_34140999_T_G	11538	C-C motif chemokine 23 levels	2	TRUE	0.00518299	11538	FALSE	TRUE	0.00612429	71.0852	53.5013	60.1025
rs73071153	A	G	A	G	-0.1497	0.0968	0.0393	0.0316659	FALSE	FALSE	FALSE	GCST90093061	7	17506340	0.106	0.3613	Myasthenia gravis	TRUE	reported	textfile	GCST90274767	7	17545964	0.0319	2.7e-06	7_17545964_A_G	14728	C-C motif chemokine 23 levels	2	TRUE	0.00149324	14728	FALSE	TRUE	0.00169221	24.9617	53.5013	22.0223
rs73114426	A	G	A	G	0.0948	0.0886	0.0846	0.0799231	FALSE	FALSE	FALSE	GCST90093061	12	57011265	0.0687	0.1972	Myasthenia gravis	TRUE	reported	textfile	GCST90274767	12	57405049	0.0207	4.66e-06	12_57405049_A_G	14731	C-C motif chemokine 23 levels	2	TRUE	0.00142195	14731	FALSE	TRUE	0.00139196	20.5308	53.5013	20.9737
rs74127049	C	G	C	G	0.0603	0.0386	0.608	0.602816	FALSE	TRUE	FALSE	GCST90093061	1	161612410	0.0373	0.3002	Myasthenia gravis	TRUE	reported	textfile	GCST90274767	1	161582200	0.0132	4.92e-06	1_161582200_C_G	13422	C-C motif chemokine 23 levels	2	TRUE	0.0015526	13422	FALSE	TRUE	0.00173322	23.3002	53.5013	20.8683
rs74491711	A	G	A	G	0.1273	-0.0117	0.048	0.0444134	FALSE	FALSE	FALSE	GCST90093061	3	40012867	0.0883	0.8945	Myasthenia gravis	TRUE	reported	textfile	GCST90274767	3	40054358	0.0278	4.67e-06	3_40054358_A_G	14735	C-C motif chemokine 23 levels	2	TRUE	0.00142121	14735	FALSE	TRUE	0.00148103	21.8524	53.5013	20.9685
rs77083410	C	G	C	G	0.224	0.1484	0.0223	0.0169966	FALSE	TRUE	FALSE	GCST90093061	11	115211066	0.1219	0.2234	Myasthenia gravis	TRUE	reported	textfile	GCST90274767	11	115081786	0.0416	7.26e-08	11_115081786_C_G	14734	C-C motif chemokine 23 levels	2	TRUE	0.00196424	14734	FALSE	TRUE	0.00218795	32.3035	53.5013	28.9941
rs77354000	A	G	A	G	-0.2064	-0.0877	0.9788	0.978467	FALSE	FALSE	FALSE	GCST90093061	10	34144868	0.1226	0.4747	Myasthenia gravis	TRUE	reported	textfile	GCST90274767	10	34433796	0.0437	2.32e-06	10_34433796_A_G	14735	C-C motif chemokine 23 levels	2	TRUE	0.00151185	14735	FALSE	TRUE	0.00176799	26.0939	53.5013	22.3078
rs77527696	T	C	T	C	-0.2538	0.028	0.0298	0.00951808	FALSE	FALSE	FALSE	GCST90093061	17	36460238	0.1874	0.8813	Myasthenia gravis	TRUE	reported	textfile	GCST90274767	17	34816052	0.0465	4.81e-08	17_34816052_T_C	13829	C-C motif chemokine 23 levels	2	TRUE	0.00214988	13829	FALSE	TRUE	0.0037247	51.6939	53.5013	29.7905
rs10792444	T	C	T	C	-0.0865	0.056	0.8838	0.897563	FALSE	FALSE	FALSE	GCST90093061	11	64666679	0.0628	0.373	Myasthenia gravis	TRUE	reported	textfile	GCST90274768	11	64434151	0.0181	1.76e-06	11_64434151_T_C	14732	C-C motif chemokine 25 levels	2	TRUE	0.0015481	14732	FALSE	TRUE	0.00153682	22.6722	53.5013	22.8389
rs113348389	T	C	T	C	-0.7068	-0.0274	0.9728	0.97525	FALSE	FALSE	FALSE	GCST90093061	19	8093361	0.1293	0.8323	Myasthenia gravis	TRUE	reported	textfile	GCST90274768	19	8158245	0.0379	1.28e-77	19_8158245_T_C	14721	C-C motif chemokine 25 levels	2	TRUE	0.0230831	14721	FALSE	TRUE	0.0264372	399.696	53.5013	347.788
rs116534774	T	C	T	C	0.3717	-0.1406	0.9916	0.988678	FALSE	FALSE	FALSE	GCST90093061	9	122438583	0.1448	0.3317	Myasthenia gravis	TRUE	reported	textfile	GCST90274768	9	125200862	0.0777	1.72e-06	9_125200862_T_C	11139	C-C motif chemokine 25 levels	2	TRUE	0.00205061	11139	FALSE	TRUE	0.00230161	25.6921	53.5013	22.8846
rs143132666	A	C	A	C	-0.1934	-0.021	0.0225	0.0231415	FALSE	FALSE	FALSE	GCST90093061	1	160792288	0.1132	0.8527	Myasthenia gravis	TRUE	reported	textfile	GCST90274768	1	160762078	0.0406	1.9e-06	1_160762078_A_C	14734	C-C motif chemokine 25 levels	2	TRUE	0.00153791	14734	FALSE	TRUE	0.00164529	24.2783	53.5013	22.6914
rs17683663	T	C	T	C	-0.1198	0.0078	0.0745	0.0627435	FALSE	FALSE	FALSE	GCST90093061	8	42223904	0.082	0.9247	Myasthenia gravis	TRUE	reported	textfile	GCST90274768	8	42081422	0.0226	1.15e-07	8_42081422_T_C	14730	C-C motif chemokine 25 levels	2	TRUE	0.00190426	14730	FALSE	TRUE	0.00197914	29.2066	53.5013	28.0994
rs184092631	A	C	A	C	0.2448	-0.1116	0.9809	0.986638	FALSE	FALSE	FALSE	GCST90093061	19	8212105	0.1677	0.5056	Myasthenia gravis	TRUE	reported	textfile	GCST90274768	19	8276989	0.0466	1.49e-07	19_8276989_A_C	14736	C-C motif chemokine 25 levels	2	TRUE	0.00186947	14736	FALSE	TRUE	0.00224549	33.1595	53.5013	27.5963
rs2078037	A	C	A	C	0.0662	-0.0878	0.7599	0.753262	FALSE	FALSE	FALSE	GCST90093061	18	2519970	0.042	0.03646	Myasthenia gravis	TRUE	reported	textfile	GCST90274768	18	2519969	0.0136	1.13e-06	18_2519969_A_C	14712	C-C motif chemokine 25 levels	2	TRUE	0.00160815	14712	FALSE	TRUE	0.00159917	23.5615	53.5013	23.694
rs2287936	A	G	A	G	0.7276	0.0369	0.1067	0.0836624	FALSE	FALSE	FALSE	GCST90093061	19	8062447	0.0682	0.5888	Myasthenia gravis	TRUE	reported	textfile	GCST90274768	19	8127331	0.0191	1e-300	19_8127331_A_G	14288	C-C motif chemokine 25 levels	2	TRUE	0.092213	14288	FALSE	TRUE	0.10092	1603.58	53.5013	1451.17
rs485073	A	G	A	G	0.3098	-0.0141	0.5286	0.491659	FALSE	FALSE	FALSE	GCST90093061	19	48703998	0.0369	0.702	Myasthenia gravis	TRUE	reported	textfile	GCST90274768	19	49207255	0.0113	1.77e-165	19_49207255_A_G	14735	C-C motif chemokine 25 levels	2	TRUE	0.0485406	14735	FALSE	TRUE	0.047831	740.094	53.5013	751.633
rs635634	T	C	T	C	-0.2482	0.0427	0.1875	0.19248	FALSE	FALSE	FALSE	GCST90093061	9	133279427	0.047	0.363	Myasthenia gravis	TRUE	reported	textfile	GCST90274768	9	136155000	0.0166	1.52e-50	9_136155000_T_C	11785	C-C motif chemokine 25 levels	2	TRUE	0.0186195	11785	FALSE	TRUE	0.0187697	225.394	53.5013	223.557
rs7137942	A	G	A	G	-0.0637	-0.03	0.6502	0.646184	FALSE	FALSE	FALSE	GCST90093061	12	80783986	0.0382	0.4322	Myasthenia gravis	TRUE	reported	textfile	GCST90274768	12	81177765	0.0133	1.67e-06	12_81177765_A_G	12404	C-C motif chemokine 25 levels	2	TRUE	0.00184621	12404	FALSE	TRUE	0.00184576	22.9335	53.5013	22.9391
rs7296588	A	G	A	G	-0.1159	0.0124	0.4365	0.444892	FALSE	FALSE	FALSE	GCST90093061	12	468934	0.0366	0.7347	Myasthenia gravis	TRUE	reported	textfile	GCST90274768	12	578100	0.0116	1.66e-23	12_578100_A_G	14725	C-C motif chemokine 25 levels	2	TRUE	0.00673472	14725	FALSE	TRUE	0.00660808	97.9379	53.5013	99.8277
rs72995492	A	T	A	T	0.2394	0.0091	0.0243	0.0207489	FALSE	TRUE	FALSE	GCST90093061	19	8195471	0.1261	0.9422	Myasthenia gravis	TRUE	reported	textfile	GCST90274768	19	8260355	0.042	1.2e-08	19_8260355_A_T	14716	C-C motif chemokine 25 levels	2	TRUE	0.00220324	14716	FALSE	TRUE	0.0027177	40.0971	53.5013	32.49
rs851850	A	G	A	G	-0.0777	-0.0364	0.846	0.851515	FALSE	FALSE	FALSE	GCST90093061	6	66375184	0.0498	0.4653	Myasthenia gravis	TRUE	reported	textfile	GCST90274768	6	67085077	0.0163	1.87e-06	6_67085077_A_G	14288	C-C motif chemokine 25 levels	2	TRUE	0.00158806	14288	FALSE	TRUE	0.00157313	22.5091	53.5013	22.7231
rs112641086	T	C	T	C	-0.1056	0.028	0.0895	0.0886175	FALSE	FALSE	FALSE	GCST90093061	2	206211398	0.0616	0.6495	Myasthenia gravis	TRUE	reported	textfile	GCST90274769	2	207076122	0.0198	9.64e-08	2_207076122_T_C	14731	C-C motif chemokine 28 levels	2	TRUE	0.00192746	14731	FALSE	TRUE	0.00181744	26.8179	53.5013	28.4444
rs113582651	T	G	T	G	0.242	0.0335	0.0489	0.034843	FALSE	FALSE	FALSE	GCST90093061	19	54727050	0.0924	0.717	Myasthenia gravis	TRUE	reported	textfile	GCST90274769	19	55238516	0.0523	3.71e-06	19_55238516_T_G	8911	C-C motif chemokine 28 levels	2	TRUE	0.00239748	8911	FALSE	TRUE	0.00544748	48.7974	53.5013	21.4105
rs116782490	A	C	A	C	0.2298	0.041	0.9815	0.981565	FALSE	FALSE	FALSE	GCST90093061	5	85629171	0.125	0.7428	Myasthenia gravis	TRUE	reported	textfile	GCST90274769	5	84924989	0.0488	2.49e-06	5_84924989_A_C	12633	C-C motif chemokine 28 levels	2	TRUE	0.00175251	12633	FALSE	TRUE	0.00191775	24.2696	53.5013	22.1748
rs139902	A	C	A	C	0.0684	0.0055	0.3659	0.372552	FALSE	FALSE	FALSE	GCST90093061	22	38010775	0.0379	0.8838	Myasthenia gravis	TRUE	reported	textfile	GCST90274769	22	38406782	0.0121	1.58e-08	22_38406782_A_C	14285	C-C motif chemokine 28 levels	2	TRUE	0.00223229	14285	FALSE	TRUE	0.00217101	31.076	53.5013	31.9552
rs143400203	T	C	T	C	0.1812	0.0352	0.0244	0.0191931	FALSE	FALSE	FALSE	GCST90093061	7	115920724	0.134	0.7927	Myasthenia gravis	TRUE	reported	textfile	GCST90274769	7	115560778	0.0392	3.79e-06	7_115560778_T_C	14722	C-C motif chemokine 28 levels	2	TRUE	0.00144946	14722	FALSE	TRUE	0.00156318	23.046	53.5013	21.367
rs1514964	T	C	T	C	-0.1263	0.0844	0.9486	0.958084	FALSE	FALSE	FALSE	GCST90093061	1	64370963	0.0972	0.3853	Myasthenia gravis	TRUE	reported	textfile	GCST90274769	1	64836646	0.0264	1.72e-06	1_64836646_T_C	14734	C-C motif chemokine 28 levels	2	TRUE	0.00155118	14734	FALSE	TRUE	0.00155555	22.952	53.5013	22.8875
rs2477954	T	C	T	C	-0.058	-0.0497	0.6211	0.629919	FALSE	FALSE	FALSE	GCST90093061	10	88504383	0.0376	0.186	Myasthenia gravis	TRUE	reported	textfile	GCST90274769	10	90264140	0.012	1.34e-06	10_90264140_T_C	14286	C-C motif chemokine 28 levels	2	TRUE	0.0016328	14286	FALSE	TRUE	0.00158333	22.6522	53.5013	23.3611
rs2866626	C	G	C	G	-0.0597	-0.0182	0.6079	0.60904	FALSE	TRUE	FALSE	GCST90093061	4	101648052	0.0373	0.6266	Myasthenia gravis	TRUE	reported	textfile	GCST90274769	4	102569209	0.0121	8.06e-07	4_102569209_C_G	14285	C-C motif chemokine 28 levels	2	TRUE	0.00170145	14285	FALSE	TRUE	0.00169906	24.3089	53.5013	24.3432
rs4866742	T	C	T	C	0.0702	0.0309	0.4126	0.383024	FALSE	FALSE	FALSE	GCST90093061	5	43405357	0.0385	0.4216	Myasthenia gravis	TRUE	reported	textfile	GCST90274769	5	43405459	0.0122	8.71e-09	5_43405459_T_C	12829	C-C motif chemokine 28 levels	2	TRUE	0.0025746	12829	FALSE	TRUE	0.00238873	30.7136	53.5013	33.1096
rs546951873	A	G	A	G	0.3427	-0.0002	0.0122	0.0187878	FALSE	FALSE	FALSE	GCST90093061	12	55164658	0.1337	0.9989	Myasthenia gravis	TRUE	reported	textfile	GCST90274769	12	55558442	0.0672	3.4e-07	12_55558442_A_G	11273	C-C motif chemokine 28 levels	2	TRUE	0.00230211	11273	FALSE	TRUE	0.00283066	31.9949	53.5013	26.007
rs6580980	A	G	A	G	-0.0688	0.0203	0.4015	0.443414	FALSE	FALSE	FALSE	GCST90093061	12	54298277	0.0371	0.5848	Myasthenia gravis	TRUE	reported	textfile	GCST90274769	12	54692061	0.0118	5.53e-09	12_54692061_A_G	14285	C-C motif chemokine 28 levels	2	TRUE	0.00237444	14285	FALSE	TRUE	0.00227487	32.5661	53.5013	33.9948
rs6671688	T	C	T	C	0.0534	0.042	0.5411	0.566849	FALSE	FALSE	FALSE	GCST90093061	1	155021789	0.0369	0.2549	Myasthenia gravis	TRUE	reported	textfile	GCST90274769	1	154994265	0.0116	4.16e-06	1_154994265_T_C	14286	C-C motif chemokine 28 levels	2	TRUE	0.0014814	14286	FALSE	TRUE	0.00141615	20.2569	53.5013	21.1917
rs71363004	C	G	C	G	0.2181	-0.0391	0.9802	0.978728	FALSE	TRUE	FALSE	GCST90093061	18	76467382	0.1279	0.7596	Myasthenia gravis	TRUE	reported	textfile	GCST90274769	18	74179338	0.0466	2.87e-06	18_74179338_C_G	11982	C-C motif chemokine 28 levels	2	TRUE	0.00182511	11982	FALSE	TRUE	0.00184638	22.1606	53.5013	21.9048
rs73000929	A	G	A	G	-0.1935	-0.0274	0.0347	0.0276652	FALSE	FALSE	FALSE	GCST90093061	11	114082900	0.1246	0.8259	Myasthenia gravis	TRUE	reported	textfile	GCST90274769	11	113953622	0.0355	5.02e-08	11_113953622_A_G	14734	C-C motif chemokine 28 levels	2	TRUE	0.00201265	14734	FALSE	TRUE	0.00250832	37.0456	53.5013	29.7102
rs76291845	A	G	A	G	0.2696	-0.1155	0.9859	0.985906	FALSE	FALSE	FALSE	GCST90093061	2	111131781	0.1448	0.4252	Myasthenia gravis	TRUE	reported	textfile	GCST90274769	2	111889358	0.0542	6.55e-07	2_111889358_A_G	14244	C-C motif chemokine 28 levels	2	TRUE	0.00173427	14244	FALSE	TRUE	0.00202079	28.8384	53.5013	24.7424
rs7661151	T	C	T	C	0.0531	0.0473	0.6323	0.632913	FALSE	FALSE	FALSE	GCST90093061	4	156143924	0.0381	0.2143	Myasthenia gravis	TRUE	reported	textfile	GCST90274769	4	157065076	0.0116	4.7e-06	4_157065076_T_C	14730	C-C motif chemokine 28 levels	2	TRUE	0.00142073	14730	FALSE	TRUE	0.0013111	19.3352	53.5013	20.9543
rs76669782	A	C	A	C	-0.2853	-0.0904	0.0176	0.011793	FALSE	FALSE	FALSE	GCST90093061	9	87804985	0.1812	0.6178	Myasthenia gravis	TRUE	reported	textfile	GCST90274769	9	90419900	0.0513	2.68e-08	9_90419900_A_C	12933	C-C motif chemokine 28 levels	2	TRUE	0.00238616	12933	FALSE	TRUE	0.00281472	36.4998	53.5013	30.9292
rs77569365	T	G	T	G	0.129	-0.0859	0.9561	0.954501	FALSE	FALSE	FALSE	GCST90093061	13	105994991	0.0864	0.3204	Myasthenia gravis	TRUE	reported	textfile	GCST90274769	13	106647340	0.0282	4.77e-06	13_106647340_T_G	14734	C-C motif chemokine 28 levels	2	TRUE	0.00141841	14734	FALSE	TRUE	0.00139694	20.6085	53.5013	20.9258
rs78552613	T	C	T	C	-0.1844	-0.0288	0.0271	0.0246581	FALSE	FALSE	FALSE	GCST90093061	10	103732867	0.1256	0.8184	Myasthenia gravis	TRUE	reported	textfile	GCST90274769	10	105492625	0.0395	3.04e-06	10_105492625_T_C	14734	C-C motif chemokine 28 levels	2	TRUE	0.00147715	14734	FALSE	TRUE	0.00179304	26.4625	53.5013	21.7935
rs78843608	A	G	A	G	-0.1684	-0.0314	0.0376	0.0329211	FALSE	FALSE	FALSE	GCST90093061	5	103488646	0.1145	0.7835	Myasthenia gravis	TRUE	reported	textfile	GCST90274769	5	102824347	0.0323	1.85e-07	5_102824347_A_G	14725	C-C motif chemokine 28 levels	2	TRUE	0.00184282	14725	FALSE	TRUE	0.00205238	30.2793	53.5013	27.1819
rs10990301	A	T	A	T	0.085	0.0324	0.8839	0.892202	FALSE	TRUE	FALSE	GCST90093061	9	102765765	0.058	0.5769	Myasthenia gravis	TRUE	reported	textfile	GCST90274770	9	105528047	0.0186	4.88e-06	9_105528047_A_T	14296	C-C motif chemokine 4 levels	2	TRUE	0.00145889	14296	FALSE	TRUE	0.00148287	21.2276	53.5013	20.8839
rs111476793	A	G	A	G	0.0869	-0.017	0.1344	0.139594	FALSE	FALSE	FALSE	GCST90093061	4	53085329	0.0523	0.7455	Myasthenia gravis	TRUE	reported	textfile	GCST90274770	4	53951496	0.019	4.79e-06	4_53951496_A_G	12800	C-C motif chemokine 4 levels	2	TRUE	0.00163185	12800	FALSE	TRUE	0.00175706	22.5264	53.5013	20.9186
rs112315344	T	G	T	G	0.2123	-0.0578	0.0284	0.0201213	FALSE	FALSE	FALSE	GCST90093061	5	33775688	0.1415	0.683	Myasthenia gravis	TRUE	reported	textfile	GCST90274770	5	33775793	0.0455	3.07e-06	5_33775793_T_G	14255	C-C motif chemokine 4 levels	2	TRUE	0.00152513	14255	FALSE	TRUE	0.00248734	35.5405	53.5013	21.7709
rs113010081	T	C	T	C	-0.5767	0.0176	0.8759	0.895523	FALSE	FALSE	FALSE	GCST90093061	3	46415921	0.065	0.7863	Myasthenia gravis	TRUE	reported	textfile	GCST90274770	3	46457412	0.0184	1.24e-215	3_46457412_T_C	14296	C-C motif chemokine 4 levels	2	TRUE	0.064305	14296	FALSE	TRUE	0.072303	1114.05	53.5013	982.345
rs1161092	A	G	A	G	-0.0635	-0.0318	0.6742	0.690009	FALSE	FALSE	FALSE	GCST90093061	12	67328232	0.0398	0.4235	Myasthenia gravis	TRUE	reported	textfile	GCST90274770	12	67722012	0.0125	3.77e-07	12_67722012_A_G	14296	C-C motif chemokine 4 levels	2	TRUE	0.00180215	14296	FALSE	TRUE	0.0017714	25.3654	53.5013	25.8064
rs116193969	A	T	A	T	0.2915	-0.35	0.0134	0.0127082	FALSE	TRUE	FALSE	GCST90093061	2	236065768	0.2028	0.08437	Myasthenia gravis	TRUE	reported	textfile	GCST90274770	2	236974412	0.0617	2.31e-06	2_236974412_A_T	14296	C-C motif chemokine 4 levels	2	TRUE	0.00155911	14296	FALSE	TRUE	0.00224674	32.1872	53.5013	22.3206
rs116309267	C	G	C	G	0.1956	0.0575	0.0299	0.0227885	FALSE	TRUE	FALSE	GCST90093061	3	714433	0.1252	0.6463	Myasthenia gravis	TRUE	reported	textfile	GCST90274770	3	756117	0.0405	1.37e-06	3_756117_C_G	14723	C-C motif chemokine 4 levels	2	TRUE	0.00158199	14723	FALSE	TRUE	0.0022195	32.746	53.5013	23.3253
rs137896358	T	C	T	C	0.2797	0.0908	0.0186	0.0175588	FALSE	FALSE	FALSE	GCST90093061	19	18807099	0.1422	0.5229	Myasthenia gravis	TRUE	reported	textfile	GCST90274770	19	18917908	0.0551	3.85e-07	19_18917908_T_C	12745	C-C motif chemokine 4 levels	2	TRUE	0.00201805	12745	FALSE	TRUE	0.0028561	36.4996	53.5013	25.7681
rs140505982	T	C	T	C	-0.2294	0.1891	0.0248	0.0237168	FALSE	FALSE	FALSE	GCST90093061	3	46418258	0.1146	0.0988	Myasthenia gravis	TRUE	reported	textfile	GCST90274770	3	46459749	0.0415	3.24e-08	3_46459749_T_C	13865	C-C motif chemokine 4 levels	2	TRUE	0.00219926	13865	FALSE	TRUE	0.00254544	35.3774	53.5013	30.5556
rs143960014	A	G	A	G	0.1953	0.0431	0.0228	0.0282012	FALSE	FALSE	FALSE	GCST90093061	12	51891306	0.1033	0.6763	Myasthenia gravis	TRUE	reported	textfile	GCST90274770	12	52285090	0.0416	2.67e-06	12_52285090_A_G	14257	C-C motif chemokine 4 levels	2	TRUE	0.00154376	14257	FALSE	TRUE	0.00169962	24.2694	53.5013	22.0403
rs1634503	A	G	A	G	-0.0745	-0.0369	0.2416	0.240658	FALSE	FALSE	FALSE	GCST90093061	17	36093791	0.043	0.3915	Myasthenia gravis	TRUE	reported	textfile	GCST90274770	17	34421139	0.0138	6.72e-08	17_34421139_A_G	14295	C-C motif chemokine 4 levels	2	TRUE	0.00203491	14295	FALSE	TRUE	0.00203394	29.1303	53.5013	29.1443
rs17692864	T	C	T	C	0.2321	-0.1013	0.9406	0.949246	FALSE	FALSE	FALSE	GCST90093061	17	36588784	0.0852	0.2343	Myasthenia gravis	TRUE	reported	textfile	GCST90274770	17	34945214	0.0283	2.38e-16	17_34945214_T_C	13662	C-C motif chemokine 4 levels	2	TRUE	0.00489997	13662	FALSE	TRUE	0.00601966	82.7265	53.5013	67.2632
rs42279	T	C	T	C	0.0743	-0.0104	0.1598	0.145857	FALSE	FALSE	FALSE	GCST90093061	5	11317586	0.0526	0.8433	Myasthenia gravis	TRUE	reported	textfile	GCST90274770	5	11317698	0.0162	4.51e-06	5_11317698_T_C	14738	C-C motif chemokine 4 levels	2	TRUE	0.00142544	14738	FALSE	TRUE	0.00148241	21.8772	53.5013	21.0352
rs56131468	A	G	A	G	0.0833	-0.0198	0.1323	0.129396	FALSE	FALSE	FALSE	GCST90093061	10	130917874	0.0538	0.7127	Myasthenia gravis	TRUE	reported	textfile	GCST90274770	10	132716137	0.0178	2.87e-06	10_132716137_A_G	14296	C-C motif chemokine 4 levels	2	TRUE	0.00152979	14296	FALSE	TRUE	0.00159312	22.8084	53.5013	21.9003
rs5743614	T	C	T	C	0.0728	0.0313	0.2565	0.263198	FALSE	FALSE	FALSE	GCST90093061	4	38797314	0.0402	0.436	Myasthenia gravis	TRUE	reported	textfile	GCST90274770	4	38798935	0.0143	3.56e-07	4_38798935_T_C	12859	C-C motif chemokine 4 levels	2	TRUE	0.00201176	12859	FALSE	TRUE	0.00202144	26.0423	53.5013	25.9174
rs72800563	T	G	T	G	-0.1765	-0.1828	0.9693	0.97661	FALSE	FALSE	FALSE	GCST90093061	16	79304562	0.123	0.1374	Myasthenia gravis	TRUE	reported	textfile	GCST90274770	16	79338459	0.0374	2.37e-06	16_79338459_T_G	14741	C-C motif chemokine 4 levels	2	TRUE	0.00150877	14741	FALSE	TRUE	0.00185403	27.3773	53.5013	22.2713
rs78044056	A	G	A	G	-0.2607	-0.2083	0.0138	0.0139503	FALSE	FALSE	FALSE	GCST90093061	4	156134452	0.1546	0.178	Myasthenia gravis	TRUE	reported	textfile	GCST90274770	4	157055604	0.0552	2.33e-06	4_157055604_A_G	13809	C-C motif chemokine 4 levels	2	TRUE	0.00161289	13809	FALSE	TRUE	0.00184993	25.5894	53.5013	22.3051
rs8064426	A	G	A	G	-0.4104	-0.0013	0.1459	0.134561	FALSE	FALSE	FALSE	GCST90093061	17	36463908	0.0514	0.9796	Myasthenia gravis	TRUE	reported	textfile	GCST90274770	17	34819750	0.0173	2.11e-124	17_34819750_A_G	14295	C-C motif chemokine 4 levels	2	TRUE	0.0378815	14295	FALSE	TRUE	0.0419767	626.262	53.5013	562.759
rs10903115	A	G	A	G	-0.0559	0.0508	0.4429	0.442329	FALSE	FALSE	FALSE	GCST90093061	1	24935205	0.037	0.1696	Myasthenia gravis	TRUE	reported	textfile	GCST90274771	1	25261696	0.0122	4.61e-06	1_25261696_A_G	14286	Natural killer cell receptor 2B4 levels	2	TRUE	0.00146763	14286	FALSE	TRUE	0.00154203	22.0604	53.5013	20.9944
rs10992054	T	C	T	C	-0.3705	0.1774	0.9873	0.980964	FALSE	FALSE	FALSE	GCST90093061	9	90094360	0.1427	0.2139	Myasthenia gravis	TRUE	reported	textfile	GCST90274771	9	92856642	0.0763	1.2e-06	9_92856642_T_C	12304	Natural killer cell receptor 2B4 levels	2	TRUE	0.00191302	12304	FALSE	TRUE	0.00344238	42.4945	53.5013	23.5791
rs11020961	A	G	A	G	0.0768	0.0811	0.8167	0.83346	FALSE	FALSE	FALSE	GCST90093061	11	94842443	0.0523	0.1207	Myasthenia gravis	TRUE	reported	textfile	GCST90274771	11	94575608	0.0161	1.84e-06	11_94575608_A_G	14287	Natural killer cell receptor 2B4 levels	2	TRUE	0.00159037	14287	FALSE	TRUE	0.00176595	25.2712	53.5013	22.7547
rs11220506	A	G	A	G	-0.0702	-0.0488	0.1876	0.175143	FALSE	FALSE	FALSE	GCST90093061	11	126465434	0.0492	0.3215	Myasthenia gravis	TRUE	reported	textfile	GCST90274771	11	126335329	0.0147	1.79e-06	11_126335329_A_G	14729	Natural killer cell receptor 2B4 levels	2	TRUE	0.00154616	14729	FALSE	TRUE	0.00150213	22.1551	53.5013	22.8055
rs11265488	A	G	A	G	-0.0624	-0.0635	0.4675	0.476257	FALSE	FALSE	FALSE	GCST90093061	1	160804167	0.0367	0.08313	Myasthenia gravis	TRUE	reported	textfile	GCST90274771	1	160773957	0.0118	1.24e-07	1_160773957_A_G	14287	Natural killer cell receptor 2B4 levels	2	TRUE	0.00195378	14287	FALSE	TRUE	0.00193865	27.7475	53.5013	27.9644
rs11265493	A	G	A	G	0.2122	0.0484	0.4066	0.390804	FALSE	FALSE	FALSE	GCST90093061	1	160834012	0.0376	0.1983	Myasthenia gravis	TRUE	reported	textfile	GCST90274771	1	160803802	0.0119	3.99e-71	1_160803802_A_G	14287	Natural killer cell receptor 2B4 levels	2	TRUE	0.0217749	14287	FALSE	TRUE	0.0217288	317.29	53.5013	317.978
rs114758826	A	G	A	G	-0.1804	-0.0381	0.0393	0.0254818	FALSE	FALSE	FALSE	GCST90093061	4	173609464	0.1284	0.7668	Myasthenia gravis	TRUE	reported	textfile	GCST90274771	4	174530615	0.0337	8.65e-08	4_174530615_A_G	14728	Natural killer cell receptor 2B4 levels	2	TRUE	0.00194216	14728	FALSE	TRUE	0.00245744	36.2775	53.5013	28.6558
rs139924614	A	G	A	G	0.1618	0.0657	0.9666	0.96049	FALSE	FALSE	FALSE	GCST90093061	22	16733115	0.0943	0.486	Myasthenia gravis	TRUE	reported	textfile	GCST90274771	22	17214005	0.0348	3.33e-06	22_17214005_A_G	14725	Natural killer cell receptor 2B4 levels	2	TRUE	0.00146611	14725	FALSE	TRUE	0.00169036	24.9294	53.5013	21.6172
rs1434219	T	C	T	C	-0.0589	0.0067	0.4388	0.435505	FALSE	FALSE	FALSE	GCST90093061	2	79327430	0.0371	0.857	Myasthenia gravis	TRUE	reported	textfile	GCST90274771	2	79554556	0.0123	1.68e-06	2_79554556_T_C	14287	Natural killer cell receptor 2B4 levels	2	TRUE	0.00160267	14287	FALSE	TRUE	0.00170862	24.4494	53.5013	22.9309
rs147033439	A	G	A	G	0.2053	-0.0264	0.0249	0.0247889	FALSE	FALSE	FALSE	GCST90093061	1	88211646	0.116	0.8197	Myasthenia gravis	TRUE	reported	textfile	GCST90274771	1	88677329	0.0411	5.88e-07	1_88677329_A_G	14731	Natural killer cell receptor 2B4 levels	2	TRUE	0.00169116	14731	FALSE	TRUE	0.00204671	30.2078	53.5013	24.9514
rs149458216	A	C	A	C	-0.2146	-0.023	0.0182	0.0178072	FALSE	FALSE	FALSE	GCST90093061	16	48868382	0.1418	0.8713	Myasthenia gravis	TRUE	reported	textfile	GCST90274771	16	48902293	0.047	4.97e-06	16_48902293_A_C	14725	Natural killer cell receptor 2B4 levels	2	TRUE	0.00141401	14725	FALSE	TRUE	0.00164583	24.2714	53.5013	20.848
rs1574847	C	G	C	G	-0.0637	0.0187	0.2366	0.232709	FALSE	TRUE	FALSE	GCST90093061	4	27610137	0.0433	0.6655	Myasthenia gravis	TRUE	reported	textfile	GCST90274771	4	27611759	0.0139	4.59e-06	4_27611759_C_G	14287	Natural killer cell receptor 2B4 levels	2	TRUE	0.00146802	14287	FALSE	TRUE	0.0014658	20.9697	53.5013	21.0014
rs34826779	T	G	T	G	0.063	0.012	0.248	0.267801	FALSE	FALSE	FALSE	GCST90093061	8	105558736	0.0407	0.7676	Myasthenia gravis	TRUE	reported	textfile	GCST90274771	8	106570964	0.0138	4.99e-06	8_106570964_T_G	14287	Natural killer cell receptor 2B4 levels	2	TRUE	0.00145683	14287	FALSE	TRUE	0.0014804	21.1789	53.5013	20.8412
rs3828139	T	C	T	C	0.0744	0.022	0.4677	0.47091	FALSE	FALSE	FALSE	GCST90093061	1	43787344	0.0368	0.55	Myasthenia gravis	TRUE	reported	textfile	GCST90274771	1	44253015	0.0119	4.05e-10	1_44253015_T_C	14286	Natural killer cell receptor 2B4 levels	2	TRUE	0.00272907	14286	FALSE	TRUE	0.00275613	39.4774	53.5013	39.0888
rs4672486	A	G	A	G	0.0661	-0.0091	0.4329	0.412847	FALSE	FALSE	FALSE	GCST90093061	2	62268074	0.0371	0.806	Myasthenia gravis	TRUE	reported	textfile	GCST90274771	2	62495209	0.0117	1.61e-08	2_62495209_A_G	14720	Natural killer cell receptor 2B4 levels	2	TRUE	0.00216392	14720	FALSE	TRUE	0.00214526	31.6418	53.5013	31.9177
rs56272634	T	C	T	C	0.0704	-0.0207	0.6994	0.708496	FALSE	FALSE	FALSE	GCST90093061	2	111088491	0.041	0.6141	Myasthenia gravis	TRUE	reported	textfile	GCST90274771	2	111846068	0.0126	2.31e-08	2_111846068_T_C	14729	Natural killer cell receptor 2B4 levels	2	TRUE	0.00211529	14729	FALSE	TRUE	0.00208396	30.7546	53.5013	31.2179
rs6928352	A	G	A	G	-0.1074	0.0198	0.0794	0.0743666	FALSE	FALSE	FALSE	GCST90093061	6	614064	0.0731	0.7865	Myasthenia gravis	TRUE	reported	textfile	GCST90274771	6	614064	0.0215	5.87e-07	6_614064_A_G	14731	Natural killer cell receptor 2B4 levels	2	TRUE	0.00169131	14731	FALSE	TRUE	0.00168628	24.8792	53.5013	24.9535
rs72837690	T	C	T	C	-0.0776	0.0481	0.6405	0.670057	FALSE	FALSE	FALSE	GCST90093061	17	7185104	0.0396	0.2243	Myasthenia gravis	TRUE	reported	textfile	GCST90274771	17	7088423	0.0125	5.37e-10	17_7088423_T_C	14287	Natural killer cell receptor 2B4 levels	2	TRUE	0.00269062	14287	FALSE	TRUE	0.00277314	39.7244	53.5013	38.5393
rs78142752	T	C	T	C	0.2288	-0.1095	0.0184	0.0111916	FALSE	FALSE	FALSE	GCST90093061	5	96742838	0.2046	0.5926	Myasthenia gravis	TRUE	reported	textfile	GCST90274771	5	96078542	0.0497	4.15e-06	5_96078542_T_C	14734	Natural killer cell receptor 2B4 levels	2	TRUE	0.00143652	14734	FALSE	TRUE	0.00189101	27.9112	53.5013	21.1933
rs117191103	T	C	T	C	0.3553	-0.0946	0.0208	0.0166959	FALSE	FALSE	FALSE	GCST90093061	20	45835717	0.1533	0.5371	Myasthenia gravis	TRUE	reported	textfile	GCST90274772	20	44464356	0.0437	4.28e-16	20_44464356_T_C	14736	CD40L receptor levels	2	TRUE	0.00446645	14736	FALSE	TRUE	0.00514227	76.1579	53.5013	66.104
rs12500563	T	G	T	G	0.3143	0.0906	0.9875	0.98703	FALSE	FALSE	FALSE	GCST90093061	4	7302699	0.1385	0.513	Myasthenia gravis	TRUE	reported	textfile	GCST90274772	4	7304426	0.0687	4.76e-06	4_7304426_T_G	10795	CD40L receptor levels	2	TRUE	0.00193549	10795	FALSE	TRUE	0.00243874	26.3857	53.5013	20.9303
rs138897138	A	G	A	G	0.109	-0.0283	0.914	0.903812	FALSE	FALSE	FALSE	GCST90093061	2	121973851	0.0618	0.6474	Myasthenia gravis	TRUE	reported	textfile	GCST90274772	2	122731427	0.0216	4.5e-07	2_122731427_A_G	14288	CD40L receptor levels	2	TRUE	0.00177935	14288	FALSE	TRUE	0.00186779	26.7332	53.5013	25.4651
rs1883832	T	C	T	C	-0.4519	-0.0979	0.2575	0.261224	FALSE	FALSE	FALSE	GCST90093061	20	46118343	0.0418	0.0191	Myasthenia gravis	TRUE	reported	textfile	GCST90274772	20	44746982	0.0126	1.07e-281	20_44746982_T_C	14736	CD40L receptor levels	2	TRUE	0.0802921	14736	FALSE	TRUE	0.0780887	1248.02	53.5013	1286.3
rs3967170	A	G	A	G	0.0789	0.0846	0.1353	0.114884	FALSE	FALSE	FALSE	GCST90093061	3	3731754	0.0582	0.1463	Myasthenia gravis	TRUE	reported	textfile	GCST90274772	3	3773438	0.017	3.46e-06	3_3773438_A_G	14721	CD40L receptor levels	2	TRUE	0.00146131	14721	FALSE	TRUE	0.00145662	21.4713	53.5013	21.5405
rs404842	A	G	A	G	-0.0599	-0.0568	0.6433	0.671966	FALSE	FALSE	FALSE	GCST90093061	16	84270507	0.0395	0.1503	Myasthenia gravis	TRUE	reported	textfile	GCST90274772	16	84304113	0.0123	1.12e-06	16_84304113_A_G	14287	CD40L receptor levels	2	TRUE	0.00165746	14287	FALSE	TRUE	0.00164665	23.5611	53.5013	23.7161
rs4278412	C	G	C	G	0.1978	0.1181	0.0203	0.0211542	FALSE	TRUE	FALSE	GCST90093061	1	211276815	0.1211	0.3291	Myasthenia gravis	TRUE	reported	textfile	GCST90274772	1	211450157	0.0413	1.67e-06	1_211450157_C_G	14725	CD40L receptor levels	2	TRUE	0.00155554	14725	FALSE	TRUE	0.00155622	22.948	53.5013	22.9378
rs4664334	T	C	T	C	0.0541	0	0.5003	0.521246	FALSE	FALSE	FALSE	GCST90093061	2	160512394	0.0366	0.9992	Myasthenia gravis	TRUE	reported	textfile	GCST90274772	2	161368905	0.0118	4.55e-06	2_161368905_T_C	14288	CD40L receptor levels	2	TRUE	0.0014692	14288	FALSE	TRUE	0.0014634	20.9368	53.5013	21.0199
rs7250371	T	C	T	C	0.0686	-0.035	0.3648	0.373885	FALSE	FALSE	FALSE	GCST90093061	19	57349717	0.0376	0.352	Myasthenia gravis	TRUE	reported	textfile	GCST90274772	19	57861085	0.0116	3.34e-09	19_57861085_T_C	14722	CD40L receptor levels	2	TRUE	0.00237025	14722	FALSE	TRUE	0.00218094	32.1736	53.5013	34.9729
rs75626299	C	G	C	G	0.1458	0.026	0.9638	0.960306	FALSE	TRUE	FALSE	GCST90093061	9	29426601	0.0932	0.7803	Myasthenia gravis	TRUE	reported	textfile	GCST90274772	9	29426599	0.0316	3.95e-06	9_29426599_C_G	14728	CD40L receptor levels	2	TRUE	0.00144354	14728	FALSE	TRUE	0.00148334	21.8761	53.5013	21.2883
rs8024256	A	G	A	G	-0.0562	0.0354	0.3092	0.293099	FALSE	FALSE	FALSE	GCST90093061	15	26584374	0.0403	0.3791	Myasthenia gravis	TRUE	reported	textfile	GCST90274772	15	26829521	0.0121	3.41e-06	15_26829521_A_G	14736	CD40L receptor levels	2	TRUE	0.001462	14736	FALSE	TRUE	0.00134926	19.9068	53.5013	21.5726
rs9526031	A	C	A	C	0.064	0.0054	0.4882	0.47529	FALSE	FALSE	FALSE	GCST90093061	13	45020932	0.0368	0.8844	Myasthenia gravis	TRUE	reported	textfile	GCST90274772	13	45595067	0.012	9.64e-08	13_45595067_A_C	14288	CD40L receptor levels	2	TRUE	0.00198711	14288	FALSE	TRUE	0.00204686	29.3014	53.5013	28.4444
rs9993874	A	G	A	G	-0.0582	0.0086	0.4883	0.48975	FALSE	FALSE	FALSE	GCST90093061	4	54180557	0.0365	0.8132	Myasthenia gravis	TRUE	reported	textfile	GCST90274772	4	55046724	0.0125	3.22e-06	4_55046724_A_G	12403	CD40L receptor levels	2	TRUE	0.00174506	12403	FALSE	TRUE	0.00169269	21.0267	53.5013	21.6783
rs11622090	T	C	T	C	-0.0588	-0.0745	0.3206	0.326439	FALSE	FALSE	FALSE	GCST90093061	14	92863347	0.0391	0.05647	Myasthenia gravis	TRUE	reported	textfile	GCST90274773	14	93329692	0.0128	4.35e-06	14_93329692_T_C	13236	T-cell surface glycoprotein CD5 levels	2	TRUE	0.00159203	13236	FALSE	TRUE	0.00150617	19.9627	53.5013	21.1025
rs117276991	A	G	A	G	-0.1261	-0.0272	0.0751	0.0631488	FALSE	FALSE	FALSE	GCST90093061	10	6209728	0.0775	0.7254	Myasthenia gravis	TRUE	reported	textfile	GCST90274773	10	6251691	0.0256	8.4e-07	10_6251691_A_G	14287	T-cell surface glycoprotein CD5 levels	2	TRUE	0.00169564	14287	FALSE	TRUE	0.002209	31.6254	53.5013	24.2633
rs117516652	A	G	A	G	0.2374	0.2526	0.9826	0.983186	FALSE	FALSE	FALSE	GCST90093061	13	38429186	0.155	0.1031	Myasthenia gravis	TRUE	reported	textfile	GCST90274773	13	39003323	0.0476	6.12e-07	13_39003323_A_G	14248	T-cell surface glycoprotein CD5 levels	2	TRUE	0.001743	14248	FALSE	TRUE	0.00192716	27.5073	53.5013	24.8741
rs1259355	A	G	A	G	0.0569	0.0874	0.4361	0.446592	FALSE	FALSE	FALSE	GCST90093061	12	31535601	0.0372	0.01887	Myasthenia gravis	TRUE	reported	textfile	GCST90274773	12	31688535	0.0119	1.74e-06	12_31688535_A_G	14287	T-cell surface glycoprotein CD5 levels	2	TRUE	0.00159792	14287	FALSE	TRUE	0.00159237	22.7832	53.5013	22.8629
rs138861398	A	C	A	C	-0.0803	0.0138	0.2321	0.236841	FALSE	FALSE	FALSE	GCST90093061	4	76290666	0.0427	0.7467	Myasthenia gravis	TRUE	reported	textfile	GCST90274773	4	77211819	0.0151	1.05e-07	4_77211819_A_C	11967	T-cell surface glycoprotein CD5 levels	2	TRUE	0.00235798	11967	FALSE	TRUE	0.00229848	27.5647	53.5013	28.2799
rs17345759	A	C	A	C	-0.1134	-0.0816	0.9301	0.931347	FALSE	FALSE	FALSE	GCST90093061	7	97870098	0.0707	0.2486	Myasthenia gravis	TRUE	reported	textfile	GCST90274773	7	97499410	0.0245	3.68e-06	7_97499410_A_C	14287	T-cell surface glycoprotein CD5 levels	2	TRUE	0.00149749	14287	FALSE	TRUE	0.0016721	23.926	53.5013	21.4237
rs17769062	T	C	T	C	0.1638	0.0195	0.9589	0.957783	FALSE	FALSE	FALSE	GCST90093061	9	27496606	0.0855	0.8193	Myasthenia gravis	TRUE	reported	textfile	GCST90274773	9	27496604	0.0334	9.38e-07	9_27496604_T_C	14287	T-cell surface glycoprotein CD5 levels	2	TRUE	0.00168083	14287	FALSE	TRUE	0.00211482	30.2742	53.5013	24.0511
rs192582121	A	T	A	T	-0.4169	0.1303	0.9916	0.992208	FALSE	TRUE	FALSE	GCST90093061	9	102852387	0.2264	0.565	Myasthenia gravis	TRUE	reported	textfile	GCST90274773	9	105614669	0.0806	2.31e-07	9_105614669_A_T	11438	T-cell surface glycoprotein CD5 levels	2	TRUE	0.00233402	11438	FALSE	TRUE	0.00289541	33.208	53.5013	26.7543
rs2237450	T	C	T	C	0.0623	0.0511	0.6389	0.622258	FALSE	FALSE	FALSE	GCST90093061	7	50648320	0.0381	0.1798	Myasthenia gravis	TRUE	reported	textfile	GCST90274773	7	50716017	0.0124	5.06e-07	7_50716017_T_C	14287	T-cell surface glycoprotein CD5 levels	2	TRUE	0.00176395	14287	FALSE	TRUE	0.00179088	25.6286	53.5013	25.2425
rs3104373	T	C	T	C	0.0973	0.1701	0.1469	0.128599	FALSE	FALSE	FALSE	GCST90093061	6	32632598	0.058	0.003362	Myasthenia gravis	TRUE	reported	textfile	GCST90274773	6	32600375	0.0165	3.7e-09	6_32600375_T_C	14735	T-cell surface glycoprotein CD5 levels	2	TRUE	0.00235474	14735	FALSE	TRUE	0.00237289	35.0429	53.5013	34.7743
rs4073745	A	G	A	G	-0.0683	0.0627	0.7003	0.684622	FALSE	FALSE	FALSE	GCST90093061	5	177306340	0.0392	0.1093	Myasthenia gravis	TRUE	reported	textfile	GCST90274773	5	176733341	0.0131	1.85e-07	5_176733341_A_G	14287	T-cell surface glycoprotein CD5 levels	2	TRUE	0.0018993	14287	FALSE	TRUE	0.00195813	28.0268	53.5013	27.1831
rs4893	A	G	A	G	0.1471	-0.0605	0.9627	0.961627	FALSE	FALSE	FALSE	GCST90093061	19	48330351	0.0872	0.4879	Myasthenia gravis	TRUE	reported	textfile	GCST90274773	19	48833608	0.0313	2.61e-06	19_48833608_A_G	14735	T-cell surface glycoprotein CD5 levels	2	TRUE	0.00149691	14735	FALSE	TRUE	0.00155401	22.9309	53.5013	22.087
rs4939490	C	G	C	G	0.1083	-0.0092	0.6328	0.59807	FALSE	TRUE	FALSE	GCST90093061	11	61026179	0.0372	0.8057	Myasthenia gravis	TRUE	reported	textfile	GCST90274773	11	60793651	0.012	1.8e-19	11_60793651_C_G	14735	T-cell surface glycoprotein CD5 levels	2	TRUE	0.00549805	14735	FALSE	TRUE	0.00545075	80.746	53.5013	81.4506
rs563284470	A	G	A	G	0.1833	-0.0047	0.9694	0.97091	FALSE	FALSE	FALSE	GCST90093061	3	47197967	0.1068	0.9652	Myasthenia gravis	TRUE	reported	textfile	GCST90274773	3	47239457	0.0391	2.76e-06	3_47239457_A_G	11720	T-cell surface glycoprotein CD5 levels	2	TRUE	0.00187199	11720	FALSE	TRUE	0.00199333	23.4045	53.5013	21.9772
rs60562286	A	T	A	T	-0.1681	-0.0183	0.0327	0.0301755	FALSE	TRUE	FALSE	GCST90093061	10	112694428	0.0993	0.8537	Myasthenia gravis	TRUE	reported	textfile	GCST90274773	10	114454187	0.0352	1.79e-06	10_114454187_A_T	14726	T-cell surface glycoprotein CD5 levels	2	TRUE	0.00154651	14726	FALSE	TRUE	0.00178762	26.368	53.5013	22.8061
rs61747728	T	C	T	C	0.1841	-0.0073	0.0399	0.0373663	FALSE	FALSE	FALSE	GCST90093061	1	179557079	0.1003	0.9422	Myasthenia gravis	TRUE	reported	textfile	GCST90274773	1	179526214	0.0313	4.06e-09	1_179526214_T_C	14287	T-cell surface glycoprotein CD5 levels	2	TRUE	0.00241595	14287	FALSE	TRUE	0.00259673	37.1909	53.5013	34.5954
rs61768480	A	G	A	G	0.0695	0.0335	0.2776	0.233128	FALSE	FALSE	FALSE	GCST90093061	1	1167770	0.045	0.4572	Myasthenia gravis	TRUE	reported	textfile	GCST90274773	1	1103150	0.0147	2.27e-06	1_1103150_A_G	13670	T-cell surface glycoprotein CD5 levels	2	TRUE	0.00163275	13670	FALSE	TRUE	0.0019373	26.5304	53.5013	22.353
rs7242462	A	G	A	G	-0.1199	-0.0456	0.8853	0.892202	FALSE	FALSE	FALSE	GCST90093061	18	48019349	0.059	0.4398	Myasthenia gravis	TRUE	reported	textfile	GCST90274773	18	45545720	0.0187	1.44e-10	18_45545720_A_G	14287	T-cell surface glycoprotein CD5 levels	2	TRUE	0.00286964	14287	FALSE	TRUE	0.00291959	41.8285	53.5013	41.1107
rs72821405	T	C	T	C	-0.1014	-0.1191	0.0833	0.094501	FALSE	FALSE	FALSE	GCST90093061	6	4714563	0.0627	0.05774	Myasthenia gravis	TRUE	reported	textfile	GCST90274773	6	4714797	0.0217	2.97e-06	6_4714797_T_C	14727	T-cell surface glycoprotein CD5 levels	2	TRUE	0.00148067	14727	FALSE	TRUE	0.00157028	23.1588	53.5013	21.8352
rs11230863	A	G	A	G	0.0647	0.0528	0.7396	0.732997	FALSE	FALSE	FALSE	GCST90093061	11	62011575	0.0417	0.205	Myasthenia gravis	TRUE	reported	textfile	GCST90274774	11	61779047	0.0133	1.15e-06	11_61779047_A_G	14731	T-cell surface glycoprotein CD6 isoform levels	2	TRUE	0.00160411	14731	FALSE	TRUE	0.00161241	23.7876	53.5013	23.6649
rs13109330	T	C	T	C	-0.0685	0.005	0.3846	0.39487	FALSE	FALSE	FALSE	GCST90093061	4	82180899	0.0372	0.8936	Myasthenia gravis	TRUE	reported	textfile	GCST90274774	4	83102052	0.0129	1.1e-07	4_83102052_T_C	12404	T-cell surface glycoprotein CD6 isoform levels	2	TRUE	0.00226842	12404	FALSE	TRUE	0.00222115	27.608	53.5013	28.1969
rs1483572	A	C	A	C	0.0602	-0.0041	0.3374	0.342599	FALSE	FALSE	FALSE	GCST90093061	8	78723008	0.0384	0.9155	Myasthenia gravis	TRUE	reported	textfile	GCST90274774	8	79635243	0.0124	1.2e-06	8_79635243_A_C	14287	T-cell surface glycoprotein CD6 isoform levels	2	TRUE	0.00164723	14287	FALSE	TRUE	0.00162039	23.1848	53.5013	23.5695
rs4938993	C	G	C	G	-0.5114	-0.0183	0.2252	0.221871	FALSE	TRUE	FALSE	GCST90093061	11	61046160	0.0435	0.6742	Myasthenia gravis	TRUE	reported	textfile	GCST90274774	11	60813632	0.0138	1.34e-300	11_60813632_C_G	14287	T-cell surface glycoprotein CD6 isoform levels	2	TRUE	0.0877039	14287	FALSE	TRUE	0.0912661	1434.67	53.5013	1373.29
rs494417	A	C	A	C	0.1149	0.0427	0.6353	0.619264	FALSE	FALSE	FALSE	GCST90093061	11	60859154	0.0375	0.2558	Myasthenia gravis	TRUE	reported	textfile	GCST90274774	11	60626627	0.012	1.02e-21	11_60626627_A_C	14731	T-cell surface glycoprotein CD6 isoform levels	2	TRUE	0.00618599	14731	FALSE	TRUE	0.00611765	90.6615	53.5013	91.6806
rs653178	T	C	T	C	-0.1085	-0.1325	0.5224	0.498562	FALSE	FALSE	FALSE	GCST90093061	12	111569952	0.0364	0.0002739	Myasthenia gravis	TRUE	reported	textfile	GCST90274774	12	112007756	0.0131	1.21e-16	12_112007756_T_C	11784	T-cell surface glycoprotein CD6 isoform levels	2	TRUE	0.00578864	11784	FALSE	TRUE	0.00587431	69.6201	53.5013	68.5989
rs72969761	A	T	A	T	-0.1796	0.1716	0.97	0.973538	FALSE	TRUE	FALSE	GCST90093061	2	227073760	0.1283	0.1811	Myasthenia gravis	TRUE	reported	textfile	GCST90274774	2	227938476	0.0376	1.78e-06	2_227938476_A_T	14710	T-cell surface glycoprotein CD6 isoform levels	2	TRUE	0.00154885	14710	FALSE	TRUE	0.00187731	27.6634	53.5013	22.8159
rs9691968	A	C	A	C	0.0646	-0.0204	0.2505	0.24781	FALSE	FALSE	FALSE	GCST90093061	7	153938295	0.0436	0.6389	Myasthenia gravis	TRUE	reported	textfile	GCST90274774	7	153635380	0.0134	1.43e-06	7_153635380_A_C	14735	T-cell surface glycoprotein CD6 isoform levels	2	TRUE	0.001575	14735	FALSE	TRUE	0.00156702	23.1231	53.5013	23.241
rs10044847	C	G	C	G	-0.0781	0.0983	0.8283	0.863687	FALSE	TRUE	FALSE	GCST90093061	5	2103277	0.0579	0.08946	Myasthenia gravis	TRUE	reported	textfile	GCST90274775	5	2103391	0.0156	5.55e-07	5_2103391_C_G	14719	CUB domain-containing protein 1 levels	2	TRUE	0.00170018	14719	FALSE	TRUE	0.00173496	25.5778	53.5013	25.0641
rs10964983	C	G	C	G	-0.0616	0.0303	0.5862	0.588147	FALSE	TRUE	FALSE	GCST90093061	9	21413804	0.0373	0.416	Myasthenia gravis	TRUE	reported	textfile	GCST90274775	9	21413803	0.0114	6.53e-08	9_21413803_C_G	14724	CUB domain-containing protein 1 levels	2	TRUE	0.00197936	14724	FALSE	TRUE	0.00184089	27.1516	53.5013	29.1979
rs111476793	A	G	A	G	0.0895	-0.017	0.1339	0.139594	FALSE	FALSE	FALSE	GCST90093061	4	53085329	0.0523	0.7455	Myasthenia gravis	TRUE	reported	textfile	GCST90274775	4	53951496	0.0182	8.76e-07	4_53951496_A_G	12790	CUB domain-containing protein 1 levels	2	TRUE	0.00188747	12790	FALSE	TRUE	0.00185791	23.8032	53.5013	24.1826
rs118116993	A	T	A	T	0.0957	-0.0505	0.0969	0.0871009	FALSE	TRUE	FALSE	GCST90093061	6	161905806	0.0686	0.4611	Myasthenia gravis	TRUE	reported	textfile	GCST90274775	6	162326838	0.0197	1.19e-06	6_162326838_A_T	14286	CUB domain-containing protein 1 levels	2	TRUE	0.00164939	14286	FALSE	TRUE	0.00160293	22.933	53.5013	23.5989
rs12928188	A	T	A	T	-0.0658	-0.0288	0.2312	0.22055	FALSE	TRUE	FALSE	GCST90093061	16	79149850	0.0441	0.5141	Myasthenia gravis	TRUE	reported	textfile	GCST90274775	16	79183747	0.0134	9.09e-07	16_79183747_A_T	14715	CUB domain-containing protein 1 levels	2	TRUE	0.00163617	14715	FALSE	TRUE	0.00153916	22.6805	53.5013	24.1125
rs146583535	A	G	A	G	0.4557	0.0764	0.0265	0.000470674	FALSE	FALSE	FALSE	GCST90093061	20	18781209	0.9128	0.9333	Myasthenia gravis	TRUE	reported	textfile	GCST90274775	20	18761853	0.0968	2.51e-06	20_18761853_A_G	8372	CUB domain-containing protein 1 levels	2	TRUE	0.00264079	8372	FALSE	TRUE	0.0107145	90.6512	53.5013	22.1619
rs17078000	A	G	A	G	0.0609	-0.0536	0.7179	0.698507	FALSE	FALSE	FALSE	GCST90093061	13	84341765	0.0398	0.1786	Myasthenia gravis	TRUE	reported	textfile	GCST90274775	13	84915900	0.0128	1.96e-06	13_84915900_A_G	14286	CUB domain-containing protein 1 levels	2	TRUE	0.00158226	14286	FALSE	TRUE	0.00150221	21.4899	53.5013	22.6368
rs191929998	A	G	A	G	-0.1938	-0.1691	0.9581	0.949847	FALSE	FALSE	FALSE	GCST90093061	22	31456325	0.079	0.03227	Myasthenia gravis	TRUE	reported	textfile	GCST90274775	22	31852311	0.0409	2.15e-06	22_31852311_A_G	9844	CUB domain-containing protein 1 levels	2	TRUE	0.00227608	9844	FALSE	TRUE	0.00301552	29.7685	53.5013	22.4523
rs2276862	C	G	C	G	0.303	-0.0308	0.8212	0.822072	FALSE	TRUE	FALSE	GCST90093061	3	45146293	0.0472	0.514	Myasthenia gravis	TRUE	reported	textfile	GCST90274775	3	45187785	0.0146	1.14e-95	3_45187785_C_G	14730	CUB domain-containing protein 1 levels	2	TRUE	0.028413	14730	FALSE	TRUE	0.0269607	408.08	53.5013	430.705
rs28535751	T	C	T	C	-0.0541	-0.0068	0.6294	0.633711	FALSE	FALSE	FALSE	GCST90093061	14	58543931	0.0377	0.8569	Myasthenia gravis	TRUE	reported	textfile	GCST90274775	14	59010649	0.0118	4.55e-06	14_59010649_T_C	14733	CUB domain-containing protein 1 levels	2	TRUE	0.00142488	14733	FALSE	TRUE	0.00136539	20.1411	53.5013	21.0199
rs34027772	T	C	T	C	0.0757	0.0371	0.2607	0.25338	FALSE	FALSE	FALSE	GCST90093061	3	43382467	0.0432	0.3909	Myasthenia gravis	TRUE	reported	textfile	GCST90274775	3	43423959	0.0143	1.2e-07	3_43423959_T_C	12403	CUB domain-containing protein 1 levels	2	TRUE	0.00225467	12403	FALSE	TRUE	0.00220894	27.4537	53.5013	28.0233
rs35478654	T	C	T	C	-0.148	-0.0281	0.0367	0.0377847	FALSE	FALSE	FALSE	GCST90093061	3	58468030	0.0977	0.7735	Myasthenia gravis	TRUE	reported	textfile	GCST90274775	3	58453757	0.0312	2.1e-06	3_58453757_T_C	14725	CUB domain-containing protein 1 levels	2	TRUE	0.001526	14725	FALSE	TRUE	0.00154875	22.8376	53.5013	22.5016
rs4804148	T	C	T	C	-0.0619	-0.0022	0.7187	0.740044	FALSE	FALSE	FALSE	GCST90093061	19	11160191	0.0423	0.9586	Myasthenia gravis	TRUE	reported	textfile	GCST90274775	19	11270867	0.0125	7.35e-07	19_11270867_T_C	14734	CUB domain-containing protein 1 levels	2	TRUE	0.00166179	14734	FALSE	TRUE	0.00154928	22.8593	53.5013	24.5223
rs544425471	C	G	C	G	0.3879	-0.0944	0.9894	0.991593	FALSE	TRUE	FALSE	GCST90093061	16	46428445	0.1952	0.6288	Myasthenia gravis	TRUE	reported	textfile	GCST90274775	16	46462357	0.084	3.88e-06	16_46462357_C_G	8827	CUB domain-containing protein 1 levels	2	TRUE	0.00241056	8827	FALSE	TRUE	0.00315607	27.9405	53.5013	21.3246
rs573808300	A	G	A	G	-0.2998	-0.396	0.0121	0.0141464	FALSE	FALSE	FALSE	GCST90093061	7	90144890	0.1832	0.03069	Myasthenia gravis	TRUE	reported	textfile	GCST90274775	7	89774204	0.0599	5.59e-07	7_89774204_A_G	11718	CUB domain-containing protein 1 levels	2	TRUE	0.00213355	11718	FALSE	TRUE	0.00214878	25.2293	53.5013	25.0501
rs59872649	A	G	A	G	-0.1093	-0.1731	0.0652	0.0541929	FALSE	FALSE	FALSE	GCST90093061	2	147672815	0.0879	0.0489	Myasthenia gravis	TRUE	reported	textfile	GCST90274775	2	148430383	0.0232	2.46e-06	2_148430383_A_G	14734	CUB domain-containing protein 1 levels	2	TRUE	0.00150435	14734	FALSE	TRUE	0.00145625	21.4848	53.5013	22.1955
rs61782461	T	C	T	C	-0.2176	0.198	0.9829	0.983291	FALSE	FALSE	FALSE	GCST90093061	1	101338773	0.1642	0.228	Myasthenia gravis	TRUE	reported	textfile	GCST90274775	1	101804329	0.0471	3.84e-06	1_101804329_T_C	14286	CUB domain-containing protein 1 levels	2	TRUE	0.00149203	14286	FALSE	TRUE	0.00159167	22.7717	53.5013	21.344
rs6452820	A	G	A	G	-0.0738	-0.1262	0.8367	0.858915	FALSE	FALSE	FALSE	GCST90093061	5	73115508	0.0535	0.0182	Myasthenia gravis	TRUE	reported	textfile	GCST90274775	5	72411335	0.0159	3.46e-06	5_72411335_A_G	14286	CUB domain-containing protein 1 levels	2	TRUE	0.00150596	14286	FALSE	TRUE	0.00148833	21.291	53.5013	21.5436
rs672806	A	G	A	G	0.0816	0.0575	0.4097	0.42413	FALSE	FALSE	FALSE	GCST90093061	11	126318510	0.0368	0.1186	Myasthenia gravis	TRUE	reported	textfile	GCST90274775	11	126188405	0.0116	2e-12	11_126188405_A_G	14286	CUB domain-containing protein 1 levels	2	TRUE	0.00345233	14286	FALSE	TRUE	0.00322069	46.153	53.5013	49.4839
rs6991332	T	C	T	C	-0.0579	0.0126	0.6455	0.646785	FALSE	FALSE	FALSE	GCST90093061	8	61024994	0.0384	0.7421	Myasthenia gravis	TRUE	reported	textfile	GCST90274775	8	61937553	0.0119	1.14e-06	8_61937553_T_C	14286	CUB domain-containing protein 1 levels	2	TRUE	0.0016546	14286	FALSE	TRUE	0.00153426	21.9491	53.5013	23.6735
rs74811341	T	C	T	C	-0.1323	0.086	0.0513	0.0422038	FALSE	FALSE	FALSE	GCST90093061	17	40564574	0.0921	0.3505	Myasthenia gravis	TRUE	reported	textfile	GCST90274775	17	38720826	0.0277	1.79e-06	17_38720826_T_C	14734	CUB domain-containing protein 1 levels	2	TRUE	0.00154606	14734	FALSE	TRUE	0.00170371	25.1419	53.5013	22.8118
rs7506429	A	C	A	C	0.0737	0.0338	0.7965	0.797858	FALSE	FALSE	FALSE	GCST90093061	18	22411356	0.0451	0.4536	Myasthenia gravis	TRUE	reported	textfile	GCST90274775	18	19991319	0.0144	3.09e-07	18_19991319_A_C	14286	CUB domain-containing protein 1 levels	2	TRUE	0.00183048	14286	FALSE	TRUE	0.00176082	25.1959	53.5013	26.1945
rs7618923	T	C	T	C	-0.1738	-0.0113	0.1811	0.188244	FALSE	FALSE	FALSE	GCST90093061	3	45089233	0.046	0.8058	Myasthenia gravis	TRUE	reported	textfile	GCST90274775	3	45130725	0.0151	1.18e-30	3_45130725_T_C	14286	CUB domain-containing protein 1 levels	2	TRUE	0.00918938	14286	FALSE	TRUE	0.0089594	129.133	53.5013	132.479
rs10042665	C	G	C	G	0.0583	-0.0132	0.3043	0.287203	FALSE	TRUE	FALSE	GCST90093061	5	79479276	0.0402	0.7432	Myasthenia gravis	TRUE	reported	textfile	GCST90274776	5	78775099	0.0122	1.76e-06	5_78775099_C_G	14727	Macrophage colony-stimulating factor 1 levels	2	TRUE	0.00154842	14727	FALSE	TRUE	0.0014391	21.2213	53.5013	22.8359
rs115370595	A	G	A	G	-0.2277	0.1696	0.9815	0.97933	FALSE	FALSE	FALSE	GCST90093061	2	139727401	0.1326	0.2007	Myasthenia gravis	TRUE	reported	textfile	GCST90274776	2	140484970	0.0496	4.42e-06	2_140484970_A_G	13799	Macrophage colony-stimulating factor 1 levels	2	TRUE	0.00152516	13799	FALSE	TRUE	0.00188286	26.0268	53.5013	21.0748
rs116443177	T	C	T	C	0.0827	-0.0376	0.1595	0.153113	FALSE	FALSE	FALSE	GCST90093061	2	27541255	0.0523	0.4725	Myasthenia gravis	TRUE	reported	textfile	GCST90274776	2	27764122	0.0173	1.75e-06	2_27764122_T_C	12403	Macrophage colony-stimulating factor 1 levels	2	TRUE	0.00183934	12403	FALSE	TRUE	0.00183375	22.7821	53.5013	22.8517
rs11685487	T	C	T	C	0.0944	0.0754	0.1197	0.107013	FALSE	FALSE	FALSE	GCST90093061	2	8635190	0.0572	0.1874	Myasthenia gravis	TRUE	reported	textfile	GCST90274776	2	8775320	0.0196	1.46e-06	2_8775320_T_C	14286	Macrophage colony-stimulating factor 1 levels	2	TRUE	0.00162135	14286	FALSE	TRUE	0.00187801	26.876	53.5013	23.197
rs117591817	C	G	C	G	-0.1989	0.0328	0.0348	0.0163036	FALSE	TRUE	FALSE	GCST90093061	19	58364206	0.1494	0.8264	Myasthenia gravis	TRUE	reported	textfile	GCST90274776	19	58875573	0.0435	4.82e-06	19_58875573_C_G	14286	Macrophage colony-stimulating factor 1 levels	2	TRUE	0.00146152	14286	FALSE	TRUE	0.00265764	38.0629	53.5013	20.907
rs142421172	A	G	A	G	0.1439	0.0316	0.044	0.0412886	FALSE	FALSE	FALSE	GCST90093061	1	179712952	0.0898	0.7254	Myasthenia gravis	TRUE	reported	textfile	GCST90274776	1	179682087	0.031	3.45e-06	1_179682087_A_G	12840	Macrophage colony-stimulating factor 1 levels	2	TRUE	0.00167561	12840	FALSE	TRUE	0.00174206	22.4035	53.5013	21.5476
rs1605333	C	G	C	G	-0.0601	-0.0117	0.6484	0.676581	FALSE	TRUE	FALSE	GCST90093061	12	57994449	0.0408	0.7754	Myasthenia gravis	TRUE	reported	textfile	GCST90274776	12	58388232	0.0124	1.25e-06	12_58388232_C_G	13237	Macrophage colony-stimulating factor 1 levels	2	TRUE	0.00177179	13237	FALSE	TRUE	0.00164691	21.8329	53.5013	23.4912
rs17610659	T	C	T	C	0.1684	-0.0172	0.4821	0.471184	FALSE	FALSE	FALSE	GCST90093061	1	109960674	0.0366	0.6379	Myasthenia gravis	TRUE	reported	textfile	GCST90274776	1	110503296	0.0118	3.31e-46	1_110503296_T_C	14286	Macrophage colony-stimulating factor 1 levels	2	TRUE	0.0140579	14286	FALSE	TRUE	0.0141611	205.183	53.5013	203.667
rs17734417	T	C	T	C	-0.1225	0.0621	0.9466	0.950592	FALSE	FALSE	FALSE	GCST90093061	14	57994886	0.0925	0.5023	Myasthenia gravis	TRUE	reported	textfile	GCST90274776	14	58461604	0.0265	3.79e-06	14_58461604_T_C	14723	Macrophage colony-stimulating factor 1 levels	2	TRUE	0.00144948	14723	FALSE	TRUE	0.00151709	22.3669	53.5013	21.3688
rs563284470	A	G	A	G	0.2087	-0.0047	0.9696	0.97091	FALSE	FALSE	FALSE	GCST90093061	3	47197967	0.1068	0.9652	Myasthenia gravis	TRUE	reported	textfile	GCST90274776	3	47239457	0.0385	5.93e-08	3_47239457_A_G	11720	Macrophage colony-stimulating factor 1 levels	2	TRUE	0.0025014	11720	FALSE	TRUE	0.00256768	30.1655	53.5013	29.3848
rs7227917	A	G	A	G	-0.0872	-0.0387	0.8823	0.89151	FALSE	FALSE	FALSE	GCST90093061	18	48019814	0.059	0.5115	Myasthenia gravis	TRUE	reported	textfile	GCST90274776	18	45546185	0.0185	2.43e-06	18_45546185_A_G	14286	Macrophage colony-stimulating factor 1 levels	2	TRUE	0.00155298	14286	FALSE	TRUE	0.00157927	22.5939	53.5013	22.2172
rs72783071	T	C	T	C	-0.199	0.0137	0.0231	0.0224747	FALSE	FALSE	FALSE	GCST90093061	16	60404059	0.1219	0.9102	Myasthenia gravis	TRUE	reported	textfile	GCST90274776	16	60437963	0.0414	1.53e-06	16_60437963_T_C	14247	Macrophage colony-stimulating factor 1 levels	2	TRUE	0.00161934	14247	FALSE	TRUE	0.0017873	25.5057	53.5013	23.105
rs74849049	T	G	T	G	-0.0914	-0.0499	0.8992	0.900439	FALSE	FALSE	FALSE	GCST90093061	3	171713145	0.0577	0.3874	Myasthenia gravis	TRUE	reported	textfile	GCST90274776	3	171430935	0.02	4.88e-06	3_171430935_T_G	14286	Macrophage colony-stimulating factor 1 levels	2	TRUE	0.00145998	14286	FALSE	TRUE	0.00151439	21.6644	53.5013	20.8849
rs7538029	A	C	A	C	0.0775	-0.0296	0.2211	0.185223	FALSE	FALSE	FALSE	GCST90093061	1	109932073	0.0486	0.543	Myasthenia gravis	TRUE	reported	textfile	GCST90274776	1	110474695	0.0165	2.64e-06	1_110474695_A_C	11335	Macrophage colony-stimulating factor 1 levels	2	TRUE	0.00194288	11335	FALSE	TRUE	0.00206873	23.4935	53.5013	22.0615
rs75869070	A	G	A	G	0.1151	-0.0432	0.936	0.936982	FALSE	FALSE	FALSE	GCST90093061	14	78227265	0.0747	0.5629	Myasthenia gravis	TRUE	reported	textfile	GCST90274776	14	78693608	0.0239	1.47e-06	14_78693608_A_G	14715	Macrophage colony-stimulating factor 1 levels	2	TRUE	0.00157387	14715	FALSE	TRUE	0.00158722	23.3899	53.5013	23.1929
rs76421506	A	G	A	G	0.0778	0.0256	0.853	0.848717	FALSE	FALSE	FALSE	GCST90093061	3	115576833	0.0511	0.6164	Myasthenia gravis	TRUE	reported	textfile	GCST90274776	3	115295680	0.0168	3.64e-06	3_115295680_A_G	14286	Macrophage colony-stimulating factor 1 levels	2	TRUE	0.00149913	14286	FALSE	TRUE	0.00151794	21.7153	53.5013	21.4457
rs78652121	C	G	C	G	-0.1189	-0.099	0.0697	0.0495908	FALSE	TRUE	FALSE	GCST90093061	4	13712022	0.0899	0.2707	Myasthenia gravis	TRUE	reported	textfile	GCST90274776	4	13713646	0.026	4.81e-06	4_13713646_C_G	12838	Macrophage colony-stimulating factor 1 levels	2	TRUE	0.0016266	12838	FALSE	TRUE	0.00183337	23.5763	53.5013	20.913
rs10479093	A	G	A	G	-0.0565	-0.0477	0.587	0.587637	FALSE	FALSE	FALSE	GCST90093061	5	135172869	0.037	0.1969	Myasthenia gravis	TRUE	reported	textfile	GCST90274777	5	134508559	0.0116	1.11e-06	5_134508559_A_G	14712	Cystatin D levels	2	TRUE	0.00161016	14712	FALSE	TRUE	0.0015478	22.8034	53.5013	23.7236
rs11054089	T	G	T	G	0.1707	-0.0788	0.7422	0.755929	FALSE	FALSE	FALSE	GCST90093061	12	10963483	0.0435	0.07003	Myasthenia gravis	TRUE	reported	textfile	GCST90274777	12	11116082	0.0133	1.05e-37	12_11116082_T_G	14288	Cystatin D levels	2	TRUE	0.0113992	14288	FALSE	TRUE	0.0111507	161.095	53.5013	164.727
rs112961631	T	C	T	C	0.5656	-0.1773	0.0233	0.0177157	FALSE	FALSE	FALSE	GCST90093061	20	23948462	0.1461	0.2249	Myasthenia gravis	TRUE	reported	textfile	GCST90274777	20	23929099	0.0476	1.46e-32	20_23929099_T_C	12148	Cystatin D levels	2	TRUE	0.0114909	12148	FALSE	TRUE	0.0145602	179.461	53.5013	141.19
rs117068418	T	C	T	C	0.1632	0.0887	0.961	0.965706	FALSE	FALSE	FALSE	GCST90093061	20	24195517	0.1096	0.4186	Myasthenia gravis	TRUE	reported	textfile	GCST90274777	20	24176153	0.0311	1.54e-07	20_24176153_T_C	14716	Cystatin D levels	2	TRUE	0.001868	14716	FALSE	TRUE	0.00199645	29.4345	53.5013	27.5372
rs141192864	T	C	T	C	0.1016	-0.0588	0.0812	0.0699736	FALSE	FALSE	FALSE	GCST90093061	12	31228409	0.0697	0.3993	Myasthenia gravis	TRUE	reported	textfile	GCST90274777	12	31381343	0.0213	1.84e-06	12_31381343_T_C	14728	Cystatin D levels	2	TRUE	0.00154267	14728	FALSE	TRUE	0.00154026	22.7169	53.5013	22.7525
rs1509659	A	G	A	G	-0.0671	-0.1416	0.6342	0.613354	FALSE	FALSE	FALSE	GCST90093061	11	34843586	0.0372	0.0001432	Myasthenia gravis	TRUE	reported	textfile	GCST90274777	11	34865133	0.0118	1.3e-08	11_34865133_A_G	14732	Cystatin D levels	2	TRUE	0.00219041	14732	FALSE	TRUE	0.00208903	30.8359	53.5013	32.3356
rs35106244	T	C	T	C	0.0831	-0.0019	0.4156	0.442878	FALSE	FALSE	FALSE	GCST90093061	19	48700572	0.0371	0.9583	Myasthenia gravis	TRUE	reported	textfile	GCST90274777	19	49203829	0.0123	1.42e-11	19_49203829_T_C	14288	Cystatin D levels	2	TRUE	0.0031849	14288	FALSE	TRUE	0.00335442	48.0826	53.5013	45.6449
rs470841	T	C	T	C	0.0568	-0.0216	0.6369	0.626808	FALSE	FALSE	FALSE	GCST90093061	18	26706717	0.0378	0.5679	Myasthenia gravis	TRUE	reported	textfile	GCST90274777	18	24286681	0.0119	1.81e-06	18_24286681_T_C	14736	Cystatin D levels	2	TRUE	0.00154387	14736	FALSE	TRUE	0.00149219	22.0188	53.5013	22.7826
rs4950836	A	G	A	G	0.0585	0.0046	0.6022	0.591742	FALSE	FALSE	FALSE	GCST90093061	1	202223496	0.0374	0.9024	Myasthenia gravis	TRUE	reported	textfile	GCST90274777	1	202192624	0.012	1.09e-06	1_202192624_A_G	14288	Cystatin D levels	2	TRUE	0.0016608	14288	FALSE	TRUE	0.00163963	23.4623	53.5013	23.7656
rs60586299	T	C	T	C	-0.0654	-0.0518	0.3077	0.300931	FALSE	FALSE	FALSE	GCST90093061	18	3479425	0.0407	0.2026	Myasthenia gravis	TRUE	reported	textfile	GCST90274777	18	3479423	0.0134	1.06e-06	18_3479423_T_C	14288	Cystatin D levels	2	TRUE	0.00166461	14288	FALSE	TRUE	0.00182225	26.0801	53.5013	23.8202
rs6106715	C	G	C	G	-0.3784	-0.0553	0.6593	0.678556	FALSE	TRUE	FALSE	GCST90093061	20	23789629	0.0393	0.1598	Myasthenia gravis	TRUE	reported	textfile	GCST90274777	20	23770266	0.0118	1.24e-225	20_23770266_C_G	14726	Cystatin D levels	2	TRUE	0.0652819	14726	FALSE	TRUE	0.0643261	1012.25	53.5013	1028.34
rs72748935	T	C	T	C	0.0772	-0.0622	0.4618	0.449298	FALSE	FALSE	FALSE	GCST90093061	15	63347217	0.037	0.09271	Myasthenia gravis	TRUE	reported	textfile	GCST90274777	15	63639416	0.0114	1.27e-11	15_63639416_T_C	14722	Cystatin D levels	2	TRUE	0.00310575	14722	FALSE	TRUE	0.00296253	43.738	53.5013	45.859
rs7275493	T	C	T	C	-0.0572	0.0108	0.6243	0.63643	FALSE	FALSE	FALSE	GCST90093061	21	16677677	0.0377	0.7736	Myasthenia gravis	TRUE	reported	textfile	GCST90274777	21	18049996	0.0119	1.53e-06	21_18049996_T_C	14727	Cystatin D levels	2	TRUE	0.00156661	14727	FALSE	TRUE	0.00153482	22.6349	53.5013	23.1046
rs72980022	A	G	A	G	0.0607	-0.0594	0.2813	0.272756	FALSE	FALSE	FALSE	GCST90093061	2	232988477	0.0422	0.1599	Myasthenia gravis	TRUE	reported	textfile	GCST90274777	2	233853187	0.0126	1.45e-06	2_233853187_A_G	14721	Cystatin D levels	2	TRUE	0.00157425	14721	FALSE	TRUE	0.00148979	21.9609	53.5013	23.2079
rs77415137	A	G	A	G	-0.2494	-0.1115	0.9789	0.979382	FALSE	FALSE	FALSE	GCST90093061	20	24104012	0.1236	0.367	Myasthenia gravis	TRUE	reported	textfile	GCST90274777	20	24084648	0.0438	1.24e-08	20_24084648_A_G	14736	Cystatin D levels	2	TRUE	0.00219568	14736	FALSE	TRUE	0.00256947	37.9561	53.5013	32.4224
rs7943316	A	T	A	T	-0.0639	-0.0593	0.345	0.3321	FALSE	TRUE	FALSE	GCST90093061	11	34438925	0.0393	0.1315	Myasthenia gravis	TRUE	reported	textfile	GCST90274777	11	34460472	0.012	1.01e-07	11_34460472_A_T	14731	Cystatin D levels	2	TRUE	0.00192146	14731	FALSE	TRUE	0.00184541	27.2312	53.5013	28.3556
rs10778675	A	C	A	C	0.0792	-0.0148	0.1687	0.180464	FALSE	FALSE	FALSE	GCST90093061	12	79511778	0.0469	0.7518	Myasthenia gravis	TRUE	reported	textfile	GCST90274778	12	79905558	0.0158	5.37e-07	12_79905558_A_C	14295	Fractalkine levels	2	TRUE	0.00175489	14295	FALSE	TRUE	0.00175935	25.1908	53.5013	25.1267
rs111472651	C	G	C	G	-0.1191	0.0151	0.9355	0.948527	FALSE	TRUE	FALSE	GCST90093061	2	43890649	0.0893	0.8656	Myasthenia gravis	TRUE	reported	textfile	GCST90274778	2	44117788	0.0248	1.57e-06	2_44117788_C_G	14728	Fractalkine levels	2	TRUE	0.00156371	14728	FALSE	TRUE	0.00171182	25.2514	53.5013	23.0632
rs114359340	A	G	A	G	-0.1881	-0.1572	0.9747	0.972819	FALSE	FALSE	FALSE	GCST90093061	1	6472257	0.1068	0.1409	Myasthenia gravis	TRUE	reported	textfile	GCST90274778	1	6532317	0.0405	3.41e-06	1_6532317_A_G	13651	Fractalkine levels	2	TRUE	0.00157791	13651	FALSE	TRUE	0.00174501	23.8593	53.5013	21.5709
rs11682107	A	G	A	G	-0.0675	-0.0386	0.5568	0.574602	FALSE	FALSE	FALSE	GCST90093061	2	113077945	0.037	0.2976	Myasthenia gravis	TRUE	reported	textfile	GCST90274778	2	113835522	0.0126	8.45e-08	2_113835522_A_G	12412	Fractalkine levels	2	TRUE	0.00230723	12412	FALSE	TRUE	0.00224873	27.9696	53.5013	28.699
rs117698194	A	G	A	G	-0.1996	0.0646	0.0224	0.0230892	FALSE	FALSE	FALSE	GCST90093061	15	85114263	0.1186	0.5859	Myasthenia gravis	TRUE	reported	textfile	GCST90274778	15	85657494	0.0432	3.83e-06	15_85657494_A_G	13859	Fractalkine levels	2	TRUE	0.00153821	13859	FALSE	TRUE	0.00174486	24.2208	53.5013	21.3478
rs13167439	T	C	T	C	-0.0903	-0.0592	0.89	0.895118	FALSE	FALSE	FALSE	GCST90093061	5	121060371	0.0557	0.2877	Myasthenia gravis	TRUE	reported	textfile	GCST90274778	5	120396066	0.0193	2.89e-06	5_120396066_T_C	14295	Fractalkine levels	2	TRUE	0.00152923	14295	FALSE	TRUE	0.00159657	22.8563	53.5013	21.8908
rs1976172	C	G	C	G	-0.0569	0.0108	0.3525	0.344795	FALSE	TRUE	FALSE	GCST90093061	3	1218798	0.038	0.7755	Myasthenia gravis	TRUE	reported	textfile	GCST90274778	3	1260482	0.012	2.12e-06	3_1260482_C_G	14732	Fractalkine levels	2	TRUE	0.00152404	14732	FALSE	TRUE	0.00147793	21.8021	53.5013	22.4834
rs2442752	T	C	T	C	-0.0589	-0.0474	0.6177	0.60832	FALSE	FALSE	FALSE	GCST90093061	6	31383987	0.0375	0.2055	Myasthenia gravis	TRUE	reported	textfile	GCST90274778	6	31351764	0.0117	4.8e-07	6_31351764_T_C	14743	Fractalkine levels	2	TRUE	0.00171627	14743	FALSE	TRUE	0.00163849	24.1925	53.5013	25.343
rs2731674	T	G	T	G	-0.0681	0.0365	0.274	0.236945	FALSE	FALSE	FALSE	GCST90093061	5	177412889	0.0438	0.4051	Myasthenia gravis	TRUE	reported	textfile	GCST90274778	5	176839890	0.0128	1.04e-07	5_176839890_T_G	14740	Fractalkine levels	2	TRUE	0.00191691	14740	FALSE	TRUE	0.00184506	27.2428	53.5013	28.3057
rs35026817	T	G	T	G	0.0633	0.0252	0.3327	0.324556	FALSE	FALSE	FALSE	GCST90093061	3	70087441	0.0397	0.5264	Myasthenia gravis	TRUE	reported	textfile	GCST90274778	3	70136592	0.0122	2.12e-07	3_70136592_T_G	14740	Fractalkine levels	2	TRUE	0.00182329	14740	FALSE	TRUE	0.00177914	26.2678	53.5013	26.9208
rs3732378	A	G	A	G	0.0941	-0.0395	0.1671	0.168894	FALSE	FALSE	FALSE	GCST90093061	3	39265671	0.0509	0.4374	Myasthenia gravis	TRUE	reported	textfile	GCST90274778	3	39307162	0.0154	9.94e-10	3_39307162_A_G	14740	Fractalkine levels	2	TRUE	0.00252697	14740	FALSE	TRUE	0.00246478	36.4157	53.5013	37.3369
rs55896747	T	C	T	C	0.1129	0.0196	0.9372	0.942316	FALSE	FALSE	FALSE	GCST90093061	16	57474683	0.0806	0.808	Myasthenia gravis	TRUE	reported	textfile	GCST90274778	16	57508595	0.0244	3.71e-06	16_57508595_T_C	14734	Fractalkine levels	2	TRUE	0.00145116	14734	FALSE	TRUE	0.00150041	22.1372	53.5013	21.4096
rs56397903	A	G	A	G	0.1968	-0.2215	0.9744	0.983435	FALSE	FALSE	FALSE	GCST90093061	8	26883762	0.1357	0.1025	Myasthenia gravis	TRUE	reported	textfile	GCST90274778	8	26741279	0.0424	3.46e-06	8_26741279_A_G	14743	Fractalkine levels	2	TRUE	0.00145934	14743	FALSE	TRUE	0.00193222	28.5381	53.5013	21.5436
rs571946532	A	C	A	C	-0.2404	0.1811	0.981	0.980428	FALSE	FALSE	FALSE	GCST90093061	9	86270626	0.1405	0.1976	Myasthenia gravis	TRUE	reported	textfile	GCST90274778	9	88885541	0.0512	2.66e-06	9_88885541_A_C	11768	Fractalkine levels	2	TRUE	0.0018702	11768	FALSE	TRUE	0.00215438	25.4031	53.5013	22.046
rs635634	T	C	T	C	-0.1145	0.0427	0.1884	0.19248	FALSE	FALSE	FALSE	GCST90093061	9	133279427	0.047	0.363	Myasthenia gravis	TRUE	reported	textfile	GCST90274778	9	136155000	0.0166	5.29e-12	9_136155000_T_C	11792	Fractalkine levels	2	TRUE	0.00401913	11792	FALSE	TRUE	0.00400926	47.4594	53.5013	47.5768
rs6937696	T	C	T	C	-0.0811	-0.1357	0.651	0.678882	FALSE	FALSE	FALSE	GCST90093061	6	32450241	0.0402	0.000739	Myasthenia gravis	TRUE	reported	textfile	GCST90274778	6	32418018	0.012	1.4e-11	6_32418018_T_C	14742	Fractalkine levels	2	TRUE	0.00308914	14742	FALSE	TRUE	0.00298867	44.1851	53.5013	45.6751
rs712137	A	C	A	C	0.0563	-0.0518	0.6601	0.652956	FALSE	FALSE	FALSE	GCST90093061	12	40987482	0.0384	0.1775	Myasthenia gravis	TRUE	reported	textfile	GCST90274778	12	41381284	0.012	2.71e-06	12_41381284_A_C	14737	Fractalkine levels	2	TRUE	0.00149161	14737	FALSE	TRUE	0.00142235	20.9882	53.5013	22.0117
rs73137770	C	G	C	G	0.2442	-0.3396	0.9812	0.983997	FALSE	TRUE	FALSE	GCST90093061	20	53953242	0.1214	0.005146	Myasthenia gravis	TRUE	reported	textfile	GCST90274778	20	52569781	0.0529	3.91e-06	20_52569781_C_G	13808	Fractalkine levels	2	TRUE	0.00154114	13808	FALSE	TRUE	0.00220007	30.4412	53.5013	21.3098
rs77915710	A	G	A	G	-0.1436	0.1283	0.0402	0.0453416	FALSE	FALSE	FALSE	GCST90093061	1	172130717	0.079	0.1044	Myasthenia gravis	TRUE	reported	textfile	GCST90274778	1	172099857	0.0304	2.32e-06	1_172099857_A_G	14742	Fractalkine levels	2	TRUE	0.0015115	14742	FALSE	TRUE	0.00159128	23.4928	53.5013	22.3132
rs8052631	A	G	A	G	-0.1511	-0.0435	0.9463	0.955861	FALSE	FALSE	FALSE	GCST90093061	16	57133318	0.0955	0.6484	Myasthenia gravis	TRUE	reported	textfile	GCST90274778	16	57167230	0.027	2.19e-08	16_57167230_A_G	14295	Fractalkine levels	2	TRUE	0.00218639	14295	FALSE	TRUE	0.0023204	33.2426	53.5013	31.3185
rs10734292	A	G	A	G	0.123	-0.0317	0.067	0.0672934	FALSE	FALSE	FALSE	GCST90093061	11	20464855	0.0702	0.6513	Myasthenia gravis	TRUE	reported	textfile	GCST90274779	11	20486401	0.0267	4.09e-06	11_20486401_A_G	11776	C-X-C motif chemokine 1 levels	2	TRUE	0.00179921	11776	FALSE	TRUE	0.00189146	22.3122	53.5013	21.2221
rs11880837	A	G	A	G	0.0583	-0.0023	0.3161	0.301245	FALSE	FALSE	FALSE	GCST90093061	19	14697641	0.0401	0.9547	Myasthenia gravis	TRUE	reported	textfile	GCST90274779	19	14808453	0.0127	4.42e-06	19_14808453_A_G	14288	C-X-C motif chemokine 1 levels	2	TRUE	0.00147292	14288	FALSE	TRUE	0.00146955	21.0249	53.5013	21.0732
rs1366946	T	C	T	C	-0.3134	0.0386	0.7638	0.764624	FALSE	FALSE	FALSE	GCST90093061	4	73872752	0.0434	0.373	Myasthenia gravis	TRUE	reported	textfile	GCST90274779	4	74738469	0.0134	5.65e-121	4_74738469_T_C	14730	C-X-C motif chemokine 1 levels	2	TRUE	0.0358102	14730	FALSE	TRUE	0.0354395	541.13	53.5013	547.001
rs2280441	A	G	A	G	-0.1443	-0.1521	0.0405	0.0345423	FALSE	FALSE	FALSE	GCST90093061	15	80948328	0.0985	0.1223	Myasthenia gravis	TRUE	reported	textfile	GCST90274779	15	81240669	0.0312	3.75e-06	15_81240669_A_G	14735	C-X-C motif chemokine 1 levels	2	TRUE	0.00144978	14735	FALSE	TRUE	0.00161831	23.8813	53.5013	21.3906
rs2835916	C	G	C	G	-0.0564	-0.0092	0.3876	0.389182	FALSE	TRUE	FALSE	GCST90093061	21	37730118	0.0378	0.8083	Myasthenia gravis	TRUE	reported	textfile	GCST90274779	21	39102421	0.012	2.6e-06	21_39102421_C_G	14735	C-X-C motif chemokine 1 levels	2	TRUE	0.00149711	14735	FALSE	TRUE	0.00151011	22.282	53.5013	22.09
rs4474574	T	C	T	C	-0.365	-0.2238	0.0146	0.00757001	FALSE	FALSE	FALSE	GCST90093061	13	37280116	0.184	0.2238	Myasthenia gravis	TRUE	reported	textfile	GCST90274779	13	37854253	0.0779	2.79e-06	13_37854253_T_C	9555	C-X-C motif chemokine 1 levels	2	TRUE	0.00229284	9555	FALSE	TRUE	0.00383337	36.7611	53.5013	21.9539
rs62311721	T	C	T	C	-0.186	-0.0925	0.9588	0.977421	FALSE	FALSE	FALSE	GCST90093061	4	83084808	0.1306	0.4784	Myasthenia gravis	TRUE	reported	textfile	GCST90274779	4	84005961	0.0407	4.88e-06	4_84005961_T_C	14288	C-X-C motif chemokine 1 levels	2	TRUE	0.0014598	14288	FALSE	TRUE	0.00273326	39.1544	53.5013	20.8851
rs863004	T	C	T	C	0.0661	-0.0174	0.3809	0.391693	FALSE	FALSE	FALSE	GCST90093061	1	159207041	0.038	0.6465	Myasthenia gravis	TRUE	reported	textfile	GCST90274779	1	159176831	0.0119	2.78e-08	1_159176831_T_C	14722	C-X-C motif chemokine 1 levels	2	TRUE	0.00209166	14722	FALSE	TRUE	0.00206065	30.3954	53.5013	30.8538
rs112202639	A	G	A	G	-0.1609	-0.2013	0.9671	0.97159	FALSE	FALSE	FALSE	GCST90093061	1	44100719	0.0991	0.04218	Myasthenia gravis	TRUE	reported	textfile	GCST90274780	1	44566391	0.0336	1.68e-06	1_44566391_A_G	14744	C-X-C motif chemokine 10 levels	2	TRUE	0.00155311	14744	FALSE	TRUE	0.00164744	24.3266	53.5013	22.9316
rs115140093	T	C	T	C	-0.5186	-0.0176	0.9732	0.972766	FALSE	FALSE	FALSE	GCST90093061	4	75989520	0.1088	0.8717	Myasthenia gravis	TRUE	reported	textfile	GCST90274780	4	76910673	0.042	5.02e-35	4_76910673_T_C	14744	C-X-C motif chemokine 10 levels	2	TRUE	0.0102363	14744	FALSE	TRUE	0.0140292	209.761	53.5013	152.464
rs12155428	T	C	T	C	-0.1765	0.0014	0.0284	0.0279528	FALSE	FALSE	FALSE	GCST90093061	7	3385669	0.1093	0.99	Myasthenia gravis	TRUE	reported	textfile	GCST90274780	7	3425301	0.0375	2.52e-06	7_3425301_T_C	14733	C-X-C motif chemokine 10 levels	2	TRUE	0.00150156	14733	FALSE	TRUE	0.00171919	25.3691	53.5013	22.1527
rs12174864	A	G	A	G	-0.0582	-0.0344	0.6254	0.639999	FALSE	FALSE	FALSE	GCST90093061	6	87847689	0.0387	0.3746	Myasthenia gravis	TRUE	reported	textfile	GCST90274780	6	88557407	0.0121	1.51e-06	6_88557407_A_G	14295	C-X-C motif chemokine 10 levels	2	TRUE	0.00161603	14295	FALSE	TRUE	0.00158709	22.7203	53.5013	23.1353
rs12476448	T	C	T	C	0.0536	-0.0128	0.4864	0.506197	FALSE	FALSE	FALSE	GCST90093061	2	14260350	0.0368	0.7291	Myasthenia gravis	TRUE	reported	textfile	GCST90274780	2	14400474	0.0115	3.15e-06	2_14400474_T_C	14737	C-X-C motif chemokine 10 levels	2	TRUE	0.00147212	14737	FALSE	TRUE	0.00143542	21.1813	53.5013	21.7237
rs12629593	T	G	T	G	-0.0879	0.0341	0.1209	0.121669	FALSE	FALSE	FALSE	GCST90093061	3	54070151	0.0534	0.5236	Myasthenia gravis	TRUE	reported	textfile	GCST90274780	3	54104178	0.0182	1.37e-06	3_54104178_T_G	14744	C-X-C motif chemokine 10 levels	2	TRUE	0.00157976	14744	FALSE	TRUE	0.00164237	24.2517	53.5013	23.3257
rs12779465	A	C	A	C	-0.0698	-0.024	0.2969	0.301585	FALSE	FALSE	FALSE	GCST90093061	10	76945817	0.0397	0.5451	Myasthenia gravis	TRUE	reported	textfile	GCST90274780	10	78705575	0.015	3.27e-06	10_78705575_A_C	11768	C-X-C motif chemokine 10 levels	2	TRUE	0.00183697	11768	FALSE	TRUE	0.00203408	23.9818	53.5013	21.6535
rs143796249	C	G	C	G	-0.2858	0.0065	0.012	0.0121068	FALSE	TRUE	FALSE	GCST90093061	9	4150061	0.1665	0.9687	Myasthenia gravis	TRUE	reported	textfile	GCST90274780	9	4150061	0.062	4.03e-06	9_4150061_C_G	14296	C-X-C motif chemokine 10 levels	2	TRUE	0.00148437	14296	FALSE	TRUE	0.00193684	27.7388	53.5013	21.2491
rs150519056	T	C	T	C	-0.1841	-0.0639	0.9688	0.977002	FALSE	FALSE	FALSE	GCST90093061	22	50336392	0.1254	0.61	Myasthenia gravis	TRUE	reported	textfile	GCST90274780	22	50774821	0.0376	9.77e-07	22_50774821_T_C	13661	C-X-C motif chemokine 10 levels	2	TRUE	0.00175207	13661	FALSE	TRUE	0.00204893	28.0437	53.5013	23.9735
rs1563171	A	G	A	G	0.0592	-0.0352	0.7042	0.707058	FALSE	FALSE	FALSE	GCST90093061	2	3844183	0.0401	0.3797	Myasthenia gravis	TRUE	reported	textfile	GCST90274780	2	3891773	0.0127	3.14e-06	2_3891773_A_G	14740	C-X-C motif chemokine 10 levels	2	TRUE	0.00147217	14740	FALSE	TRUE	0.00146005	21.5497	53.5013	21.7288
rs2349689	A	G	A	G	-0.0789	-0.1079	0.2555	0.21987	FALSE	FALSE	FALSE	GCST90093061	8	61091171	0.0461	0.01924	Myasthenia gravis	TRUE	reported	textfile	GCST90274780	8	62003730	0.0164	1.5e-06	8_62003730_A_G	14296	C-X-C motif chemokine 10 levels	2	TRUE	0.00161663	14296	FALSE	TRUE	0.00236832	33.9331	53.5013	23.1455
rs4367871	T	C	T	C	-0.0567	-0.0121	0.5587	0.575543	FALSE	FALSE	FALSE	GCST90093061	10	1802865	0.037	0.7433	Myasthenia gravis	TRUE	reported	textfile	GCST90274780	10	1845059	0.0119	1.89e-06	10_1845059_T_C	14296	C-X-C motif chemokine 10 levels	2	TRUE	0.00158573	14296	FALSE	TRUE	0.00158529	22.6961	53.5013	22.7024
rs4804148	T	C	T	C	-0.0629	-0.0022	0.7227	0.740044	FALSE	FALSE	FALSE	GCST90093061	19	11160191	0.0423	0.9586	Myasthenia gravis	TRUE	reported	textfile	GCST90274780	19	11270867	0.013	1.31e-06	19_11270867_T_C	14744	C-X-C motif chemokine 10 levels	2	TRUE	0.00158551	14744	FALSE	TRUE	0.00158577	23.4145	53.5013	23.4107
rs55732300	A	G	A	G	0.1175	-0.0552	0.929	0.92196	FALSE	FALSE	FALSE	GCST90093061	11	74020377	0.0676	0.4146	Myasthenia gravis	TRUE	reported	textfile	GCST90274780	11	73731422	0.025	2.6e-06	11_73731422_A_G	14730	C-X-C motif chemokine 10 levels	2	TRUE	0.00149762	14730	FALSE	TRUE	0.00182129	26.8729	53.5013	22.09
rs72651343	T	C	T	C	-0.6096	-0.2854	0.9892	0.99005	FALSE	FALSE	FALSE	GCST90093061	4	75887063	0.1752	0.1034	Myasthenia gravis	TRUE	reported	textfile	GCST90274780	4	76808216	0.0619	6.98e-23	4_76808216_T_C	14257	C-X-C motif chemokine 10 levels	2	TRUE	0.00675766	14257	FALSE	TRUE	0.00794013	114.093	53.5013	96.9859
rs72682331	A	G	A	G	0.1089	-0.0991	0.0979	0.0831002	FALSE	FALSE	FALSE	GCST90093061	4	111983379	0.0718	0.1673	Myasthenia gravis	TRUE	reported	textfile	GCST90274780	4	112904535	0.0209	1.88e-07	4_112904535_A_G	14731	C-X-C motif chemokine 10 levels	2	TRUE	0.00183988	14731	FALSE	TRUE	0.00209471	30.9177	53.5013	27.1496
rs741344	A	G	A	G	-0.06	0.0303	0.7036	0.722328	FALSE	FALSE	FALSE	GCST90093061	12	68203306	0.0428	0.48	Myasthenia gravis	TRUE	reported	textfile	GCST90274780	12	68597086	0.013	3.92e-06	12_68597086_A_G	14296	C-X-C motif chemokine 10 levels	2	TRUE	0.00148804	14296	FALSE	TRUE	0.00150154	21.4953	53.5013	21.3018
rs74956615	A	T	A	T	-0.1358	-0.1541	0.0495	0.047342	FALSE	TRUE	FALSE	GCST90093061	19	10317045	0.0971	0.1127	Myasthenia gravis	TRUE	reported	textfile	GCST90274780	19	10427721	0.0294	3.86e-06	19_10427721_A_T	13671	C-X-C motif chemokine 10 levels	2	TRUE	0.00155844	13671	FALSE	TRUE	0.00173535	23.7617	53.5013	21.3356
rs10733789	T	C	T	C	-0.0815	0.0633	0.6875	0.682347	FALSE	FALSE	FALSE	GCST90093061	10	63188924	0.0394	0.1082	Myasthenia gravis	TRUE	reported	textfile	GCST90274781	10	64948684	0.0127	1.39e-10	10_64948684_T_C	14287	C-X-C motif chemokine 11 levels	2	TRUE	0.0028746	14287	FALSE	TRUE	0.00285409	40.8874	53.5013	41.182
rs10898158	A	G	A	G	0.0609	0.0801	0.6028	0.580655	FALSE	FALSE	FALSE	GCST90093061	11	83843069	0.0369	0.03014	Myasthenia gravis	TRUE	reported	textfile	GCST90274781	11	83554112	0.0121	4.83e-07	11_83554112_A_G	14288	C-X-C motif chemokine 11 levels	2	TRUE	0.00177004	14288	FALSE	TRUE	0.00177602	25.4173	53.5013	25.3317
rs111787182	A	C	A	C	-0.1445	0.0869	0.951	0.952841	FALSE	FALSE	FALSE	GCST90093061	7	158118941	0.0972	0.3713	Myasthenia gravis	TRUE	reported	textfile	GCST90274781	7	157911633	0.0314	4.19e-06	7_157911633_A_C	13224	C-X-C motif chemokine 11 levels	2	TRUE	0.00159913	13224	FALSE	TRUE	0.001946	25.7801	53.5013	21.1776
rs112884138	T	C	T	C	-0.0976	0.0478	0.0892	0.097495	FALSE	FALSE	FALSE	GCST90093061	4	133441205	0.0594	0.4214	Myasthenia gravis	TRUE	reported	textfile	GCST90274781	4	134362360	0.0209	3.01e-06	4_134362360_T_C	14728	C-X-C motif chemokine 11 levels	2	TRUE	0.0014787	14728	FALSE	TRUE	0.00154781	22.8284	53.5013	21.8076
rs116470923	T	C	T	C	-0.1975	0.1335	0.0216	0.0222917	FALSE	FALSE	FALSE	GCST90093061	4	76453240	0.1168	0.2531	Myasthenia gravis	TRUE	reported	textfile	GCST90274781	4	77374393	0.0427	3.74e-06	4_77374393_T_C	14736	C-X-C motif chemokine 11 levels	2	TRUE	0.00144987	14736	FALSE	TRUE	0.00164867	24.3317	53.5013	21.3933
rs12433317	A	G	A	G	0.0571	-0.0326	0.4282	0.410023	FALSE	FALSE	FALSE	GCST90093061	14	50308758	0.0371	0.3793	Myasthenia gravis	TRUE	reported	textfile	GCST90274781	14	50775476	0.012	1.95e-06	14_50775476_A_G	14288	C-X-C motif chemokine 11 levels	2	TRUE	0.00158238	14288	FALSE	TRUE	0.00159659	22.8453	53.5013	22.6417
rs191536201	A	G	A	G	-0.3323	-0.0104	0.0117	0.0118715	FALSE	FALSE	FALSE	GCST90093061	20	17858840	0.1559	0.9469	Myasthenia gravis	TRUE	reported	textfile	GCST90274781	20	17839484	0.0684	1.18e-06	20_17839484_A_G	11194	C-X-C motif chemokine 11 levels	2	TRUE	0.00210439	11194	FALSE	TRUE	0.00255367	28.6539	53.5013	23.602
rs2245786	A	G	A	G	-0.0599	-0.028	0.6525	0.649191	FALSE	FALSE	FALSE	GCST90093061	20	4814736	0.0382	0.4636	Myasthenia gravis	TRUE	reported	textfile	GCST90274781	20	4795382	0.0131	4.82e-06	20_4795382_A_G	14721	C-X-C motif chemokine 11 levels	2	TRUE	0.00141846	14721	FALSE	TRUE	0.00162712	23.9886	53.5013	20.9079
rs4748380	T	C	T	C	0.0901	0.0351	0.1188	0.111197	FALSE	FALSE	FALSE	GCST90093061	10	17548682	0.0566	0.535	Myasthenia gravis	TRUE	reported	textfile	GCST90274781	10	17590681	0.019	2.12e-06	10_17590681_T_C	14732	C-X-C motif chemokine 11 levels	2	TRUE	0.00152432	14732	FALSE	TRUE	0.00169969	25.0791	53.5013	22.4876
rs59148364	A	G	A	G	0.1821	-0.0871	0.0278	0.0238344	FALSE	FALSE	FALSE	GCST90093061	4	76209649	0.1283	0.4969	Myasthenia gravis	TRUE	reported	textfile	GCST90274781	4	77130802	0.0378	1.45e-06	4_77130802_A_G	14721	C-X-C motif chemokine 11 levels	2	TRUE	0.00157425	14721	FALSE	TRUE	0.00179246	26.4306	53.5013	23.2079
rs60141220	A	G	A	G	-0.0777	-0.0151	0.1703	0.185825	FALSE	FALSE	FALSE	GCST90093061	1	26069250	0.0462	0.7447	Myasthenia gravis	TRUE	reported	textfile	GCST90274781	1	26395741	0.0165	2.49e-06	1_26395741_A_G	13221	C-X-C motif chemokine 11 levels	2	TRUE	0.00167474	13221	FALSE	TRUE	0.00170611	22.5917	53.5013	22.1755
rs62291421	C	G	C	G	0.2674	-0.054	0.9763	0.97729	FALSE	TRUE	FALSE	GCST90093061	3	188297544	0.1181	0.6477	Myasthenia gravis	TRUE	reported	textfile	GCST90274781	3	188015332	0.0518	2.44e-07	3_188015332_C_G	12305	C-X-C motif chemokine 11 levels	2	TRUE	0.00216129	12305	FALSE	TRUE	0.00330891	40.8446	53.5013	26.6479
rs6827617	A	G	A	G	-0.1724	0.073	0.6041	0.602476	FALSE	FALSE	FALSE	GCST90093061	4	75994993	0.0382	0.05621	Myasthenia gravis	TRUE	reported	textfile	GCST90274781	4	76916146	0.0118	2.42e-48	4_76916146_A_G	14718	C-X-C motif chemokine 11 levels	2	TRUE	0.0142977	14718	FALSE	TRUE	0.0142167	212.23	53.5013	213.457
rs7009937	T	C	T	C	0.1175	-0.0201	0.9321	0.932027	FALSE	FALSE	FALSE	GCST90093061	8	95164568	0.076	0.792	Myasthenia gravis	TRUE	reported	textfile	GCST90274781	8	96176796	0.025	2.6e-06	8_96176796_T_C	14288	C-X-C motif chemokine 11 levels	2	TRUE	0.00154388	14288	FALSE	TRUE	0.00174758	25.0097	53.5013	22.09
rs7222922	T	C	T	C	-0.0882	0.053	0.1205	0.114975	FALSE	FALSE	FALSE	GCST90093061	17	36008654	0.0529	0.3159	Myasthenia gravis	TRUE	reported	textfile	GCST90274781	17	34335694	0.0182	1.26e-06	17_34335694_T_C	14726	C-X-C motif chemokine 11 levels	2	TRUE	0.00159249	14726	FALSE	TRUE	0.00164888	24.3183	53.5013	23.4852
rs72747175	A	G	A	G	0.1535	0.1037	0.9608	0.965615	FALSE	FALSE	FALSE	GCST90093061	5	18009747	0.0936	0.2681	Myasthenia gravis	TRUE	reported	textfile	GCST90274781	5	18009856	0.0326	2.49e-06	5_18009856_A_G	14730	C-X-C motif chemokine 11 levels	2	TRUE	0.00150309	14730	FALSE	TRUE	0.00177487	26.1867	53.5013	22.1708
rs72925566	A	G	A	G	-0.0973	-0.0365	0.1651	0.155924	FALSE	FALSE	FALSE	GCST90093061	6	88789252	0.0498	0.4641	Myasthenia gravis	TRUE	reported	textfile	GCST90274781	6	89498971	0.0185	1.44e-07	6_89498971_A_G	11337	C-X-C motif chemokine 11 levels	2	TRUE	0.00243446	11337	FALSE	TRUE	0.00260998	29.6615	53.5013	27.6619
rs7475335	A	C	A	C	-0.0646	0.0567	0.3172	0.324556	FALSE	FALSE	FALSE	GCST90093061	10	102583671	0.0388	0.1444	Myasthenia gravis	TRUE	reported	textfile	GCST90274781	10	104343428	0.0124	1.89e-07	10_104343428_A_C	14735	C-X-C motif chemokine 11 levels	2	TRUE	0.00183879	14735	FALSE	TRUE	0.00180768	26.6808	53.5013	27.1407
rs75612655	T	C	T	C	0.5352	-0.33	0.0084	0.00891666	FALSE	FALSE	FALSE	GCST90093061	7	101950967	0.1951	0.09067	Myasthenia gravis	TRUE	reported	textfile	GCST90274781	7	101594247	0.0705	3.16e-14	7_101594247_T_C	12935	C-X-C motif chemokine 11 levels	2	TRUE	0.00443633	12935	FALSE	TRUE	0.00477175	62.009	53.5013	57.6307
rs7750544	T	C	T	C	-0.0773	0.0221	0.165	0.176921	FALSE	FALSE	FALSE	GCST90093061	6	153856349	0.047	0.6387	Myasthenia gravis	TRUE	reported	textfile	GCST90274781	6	154177484	0.0164	2.44e-06	6_154177484_T_C	13644	C-X-C motif chemokine 11 levels	2	TRUE	0.00162587	13644	FALSE	TRUE	0.00164649	22.4985	53.5013	22.2163
rs78632565	T	C	T	C	0.1082	0.0522	0.9152	0.920848	FALSE	FALSE	FALSE	GCST90093061	8	70070670	0.0677	0.4413	Myasthenia gravis	TRUE	reported	textfile	GCST90274781	8	70982905	0.0214	4.28e-07	8_70982905_T_C	14722	C-X-C motif chemokine 11 levels	2	TRUE	0.00173367	14722	FALSE	TRUE	0.00181717	26.7975	53.5013	25.5639
rs10403201	A	G	A	G	-0.0601	0.0107	0.2925	0.310031	FALSE	FALSE	FALSE	GCST90093061	19	14653998	0.039	0.7832	Myasthenia gravis	TRUE	reported	textfile	GCST90274782	19	14764810	0.0127	2.22e-06	19_14764810_A_G	14730	C-X-C motif chemokine 5 levels	2	TRUE	0.00151823	14730	FALSE	TRUE	0.00149497	22.0508	53.5013	22.3945
rs10821552	A	C	A	C	-0.1132	0.001	0.3353	0.360707	FALSE	FALSE	FALSE	GCST90093061	9	134074870	0.038	0.9781	Myasthenia gravis	TRUE	reported	textfile	GCST90274782	9	136939992	0.0156	3.97e-13	9_136939992_A_C	9841	C-X-C motif chemokine 5 levels	2	TRUE	0.00532322	9841	FALSE	TRUE	0.00571192	56.5224	53.5013	52.6555
rs11734099	A	G	A	G	0.0769	-0.0356	0.1845	0.169103	FALSE	FALSE	FALSE	GCST90093061	4	6889708	0.0493	0.4706	Myasthenia gravis	TRUE	reported	textfile	GCST90274782	4	6891435	0.0153	5e-07	4_6891435_A_G	14731	C-X-C motif chemokine 5 levels	2	TRUE	0.00171219	14731	FALSE	TRUE	0.00177952	26.2573	53.5013	25.2621
rs140828666	A	G	A	G	-0.1474	-0.0553	0.9544	0.959444	FALSE	FALSE	FALSE	GCST90093061	13	52535288	0.0908	0.5429	Myasthenia gravis	TRUE	reported	textfile	GCST90274782	13	53109423	0.0322	4.7e-06	13_53109423_A_G	12401	C-X-C motif chemokine 5 levels	2	TRUE	0.00168719	12401	FALSE	TRUE	0.00189113	23.4925	53.5013	20.9548
rs146553494	A	G	A	G	0.1844	0.0127	0.0265	0.0293387	FALSE	FALSE	FALSE	GCST90093061	3	184132422	0.1027	0.9018	Myasthenia gravis	TRUE	reported	textfile	GCST90274782	3	183850210	0.0377	1e-06	3_183850210_A_G	14733	C-X-C motif chemokine 5 levels	2	TRUE	0.00162145	14733	FALSE	TRUE	0.00175442	25.8898	53.5013	23.9243
rs2647400	C	G	C	G	0.0631	-0.0288	0.2784	0.260361	FALSE	TRUE	FALSE	GCST90093061	6	75642283	0.0417	0.4906	Myasthenia gravis	TRUE	reported	textfile	GCST90274782	6	76351999	0.013	1.21e-06	6_76351999_C_G	14734	C-X-C motif chemokine 5 levels	2	TRUE	0.00159667	14734	FALSE	TRUE	0.00159976	23.6054	53.5013	23.5598
rs3183927	A	G	A	G	-0.0619	-0.0164	0.6436	0.630115	FALSE	FALSE	FALSE	GCST90093061	9	97922475	0.0381	0.6672	Myasthenia gravis	TRUE	reported	textfile	GCST90274782	9	100684757	0.0121	3.13e-07	9_100684757_A_G	14725	C-X-C motif chemokine 5 levels	2	TRUE	0.00177436	14725	FALSE	TRUE	0.00175778	25.9254	53.5013	26.1704
rs425535	T	C	T	C	0.5063	-0.0833	0.1127	0.115145	FALSE	FALSE	FALSE	GCST90093061	4	73998280	0.0593	0.1601	Myasthenia gravis	TRUE	reported	textfile	GCST90274782	4	74863997	0.0181	3.52e-172	4_74863997_T_C	14731	C-X-C motif chemokine 5 levels	2	TRUE	0.0504436	14731	FALSE	TRUE	0.0512673	795.92	53.5013	782.454
rs4279906	T	C	T	C	0.2082	0.1264	0.0209	0.021298	FALSE	FALSE	FALSE	GCST90093061	1	211303721	0.1203	0.2937	Myasthenia gravis	TRUE	reported	textfile	GCST90274782	1	211477063	0.042	7.15e-07	1_211477063_T_C	14717	C-X-C motif chemokine 5 levels	2	TRUE	0.00166716	14717	FALSE	TRUE	0.00177405	26.1515	53.5013	24.5733
rs59312158	A	G	A	G	-0.19	-0.0031	0.0309	0.0186047	FALSE	FALSE	FALSE	GCST90093061	16	88515937	0.1251	0.9801	Myasthenia gravis	TRUE	reported	textfile	GCST90274782	16	88582345	0.0385	8.01e-07	16_88582345_A_G	13672	C-X-C motif chemokine 5 levels	2	TRUE	0.00177846	13672	FALSE	TRUE	0.00216204	29.6192	53.5013	24.3549
rs6993770	A	T	A	T	-0.1058	-0.019	0.7312	0.711202	FALSE	TRUE	FALSE	GCST90093061	8	105569300	0.0397	0.6325	Myasthenia gravis	TRUE	reported	textfile	GCST90274782	8	106581528	0.0135	4.61e-15	8_106581528_A_T	14288	C-X-C motif chemokine 5 levels	2	TRUE	0.00428085	14288	FALSE	TRUE	0.00440014	63.1383	53.5013	61.4191
rs7636889	A	G	A	G	-0.0768	0.1129	0.7593	0.764022	FALSE	FALSE	FALSE	GCST90093061	3	56840005	0.0437	0.009836	Myasthenia gravis	TRUE	reported	textfile	GCST90274782	3	56874033	0.0137	2.07e-08	3_56874033_A_G	14733	C-X-C motif chemokine 5 levels	2	TRUE	0.00212875	14733	FALSE	TRUE	0.00215597	31.8282	53.5013	31.4254
rs79649467	T	G	T	G	-0.1721	-0.0931	0.0605	0.0503883	FALSE	FALSE	FALSE	GCST90093061	4	74015135	0.0858	0.2781	Myasthenia gravis	TRUE	reported	textfile	GCST90274782	4	74880852	0.0276	4.5e-10	4_74880852_T_G	14288	C-X-C motif chemokine 5 levels	2	TRUE	0.00271427	14288	FALSE	TRUE	0.00336701	48.2636	53.5013	38.8816
rs12075	A	G	A	G	0.0816	-0.0275	0.5554	0.582146	FALSE	FALSE	FALSE	GCST90093061	1	159205564	0.0374	0.4631	Myasthenia gravis	TRUE	reported	textfile	GCST90274783	1	159175354	0.0115	1.29e-12	1_159175354_A_G	14741	C-X-C motif chemokine 6 levels	2	TRUE	0.00340436	14741	FALSE	TRUE	0.00328841	48.6277	53.5013	50.3483
rs13148728	T	C	T	C	-0.4178	-0.0231	0.5539	0.553343	FALSE	FALSE	FALSE	GCST90093061	4	73845409	0.0369	0.5312	Myasthenia gravis	TRUE	reported	textfile	GCST90274783	4	74711126	0.0118	1.34e-274	4_74711126_T_C	14296	C-X-C motif chemokine 6 levels	2	TRUE	0.0806322	14296	FALSE	TRUE	0.0862642	1349.47	53.5013	1253.64
rs182381042	A	G	A	G	-0.3831	-0.3624	0.0074	0.00424914	FALSE	FALSE	FALSE	GCST90093061	8	92826729	0.3329	0.2763	Myasthenia gravis	TRUE	reported	textfile	GCST90274783	8	93838957	0.0799	1.63e-06	8_93838957_A_G	12935	C-X-C motif chemokine 6 levels	2	TRUE	0.00177443	12935	FALSE	TRUE	0.00215606	27.9445	53.5013	22.9896
rs74361503	T	C	T	C	-0.2873	0.1067	0.0558	0.0536046	FALSE	FALSE	FALSE	GCST90093061	4	73801611	0.0817	0.1916	Myasthenia gravis	TRUE	reported	textfile	GCST90274783	4	74667328	0.027	1.93e-26	4_74667328_T_C	14739	C-X-C motif chemokine 6 levels	2	TRUE	0.00762449	14739	FALSE	TRUE	0.0086976	129.301	53.5013	113.225
rs9371716	T	C	T	C	-0.0919	0.0476	0.1328	0.142745	FALSE	FALSE	FALSE	GCST90093061	6	153678884	0.0502	0.3431	Myasthenia gravis	TRUE	reported	textfile	GCST90274783	6	154000019	0.0193	1.92e-06	6_154000019_T_C	12412	C-X-C motif chemokine 6 levels	2	TRUE	0.00182369	12412	FALSE	TRUE	0.00194526	24.1878	53.5013	22.6734
rs114033894	T	G	T	G	-0.2245	0.2018	0.981	0.983683	FALSE	FALSE	FALSE	GCST90093061	2	86750104	0.163	0.2158	Myasthenia gravis	TRUE	reported	textfile	GCST90274784	2	86977227	0.0488	4.22e-06	2_86977227_T_G	14287	C-X-C motif chemokine 9 levels	2	TRUE	0.00147935	14287	FALSE	TRUE	0.00187882	26.8895	53.5013	21.1638
rs12191307	A	G	A	G	-0.1452	-0.0555	0.098	0.0930759	FALSE	FALSE	FALSE	GCST90093061	6	160835497	0.0695	0.425	Myasthenia gravis	TRUE	reported	textfile	GCST90274784	6	161256529	0.0197	1.7e-13	6_161256529_A_G	14287	C-X-C motif chemokine 9 levels	2	TRUE	0.00378854	14287	FALSE	TRUE	0.00372731	53.4439	53.5013	54.3251
rs142119726	T	C	T	C	0.2705	-0.1368	0.9851	0.989894	FALSE	FALSE	FALSE	GCST90093061	7	48820202	0.1695	0.4194	Myasthenia gravis	TRUE	reported	textfile	GCST90274784	7	48859798	0.0551	9.14e-07	7_48859798_T_C	13800	C-X-C motif chemokine 9 levels	2	TRUE	0.00174364	13800	FALSE	TRUE	0.00214798	29.7017	53.5013	24.1008
rs145607633	T	C	T	C	0.0728	0.0335	0.1625	0.171339	FALSE	FALSE	FALSE	GCST90093061	5	19287758	0.0476	0.4817	Myasthenia gravis	TRUE	reported	textfile	GCST90274784	5	19287867	0.0154	2.28e-06	5_19287867_T_C	14287	C-X-C motif chemokine 9 levels	2	TRUE	0.00156193	14287	FALSE	TRUE	0.00144255	20.6366	53.5013	22.3471
rs182152471	T	C	T	C	0.1861	-0.372	0.028	0.0232984	FALSE	FALSE	FALSE	GCST90093061	16	1753588	0.1357	0.006123	Myasthenia gravis	TRUE	reported	textfile	GCST90274784	16	1803589	0.0385	1.34e-06	16_1803589_T_C	13667	C-X-C motif chemokine 9 levels	2	TRUE	0.00170695	13667	FALSE	TRUE	0.00188515	25.8093	53.5013	23.3653
rs192119373	T	G	T	G	0.6177	0.1781	0.0057	0.00336009	FALSE	FALSE	FALSE	GCST90093061	1	3906900	0.3	0.5526	Myasthenia gravis	TRUE	reported	textfile	GCST90274784	1	3823464	0.1287	1.59e-06	1_3823464_T_G	8829	C-X-C motif chemokine 9 levels	2	TRUE	0.00260287	8829	FALSE	TRUE	0.00432491	38.3418	53.5013	23.0355
rs35435997	A	G	A	G	0.0915	0.0593	0.1125	0.0913239	FALSE	FALSE	FALSE	GCST90093061	2	241726040	0.0633	0.3491	Myasthenia gravis	TRUE	reported	textfile	GCST90274784	2	242665455	0.02	4.76e-06	2_242665455_A_G	12791	C-X-C motif chemokine 9 levels	2	TRUE	0.00163394	12791	FALSE	TRUE	0.00167183	21.4169	53.5013	20.9306
rs4241577	A	C	A	C	-0.1419	0.0734	0.2629	0.249536	FALSE	FALSE	FALSE	GCST90093061	4	76009623	0.042	0.08037	Myasthenia gravis	TRUE	reported	textfile	GCST90274784	4	76930776	0.0128	1.47e-28	4_76930776_A_C	14724	C-X-C motif chemokine 9 levels	2	TRUE	0.00827881	14724	FALSE	TRUE	0.0078039	115.793	53.5013	122.898
rs4888966	C	G	C	G	-0.157	-0.1634	0.9683	0.972701	FALSE	TRUE	FALSE	GCST90093061	16	79397956	0.0972	0.09257	Myasthenia gravis	TRUE	reported	textfile	GCST90274784	16	79431853	0.0343	4.71e-06	16_79431853_C_G	14287	C-X-C motif chemokine 9 levels	2	TRUE	0.00146452	14287	FALSE	TRUE	0.00151321	21.6489	53.5013	20.9513
rs61875680	A	G	A	G	-0.0758	-0.0111	0.1611	0.152093	FALSE	FALSE	FALSE	GCST90093061	10	106206868	0.0512	0.8287	Myasthenia gravis	TRUE	reported	textfile	GCST90274784	10	107966626	0.0158	1.61e-06	10_107966626_A_G	14287	C-X-C motif chemokine 9 levels	2	TRUE	0.00160859	14287	FALSE	TRUE	0.00155301	22.2192	53.5013	23.0157
rs62200304	A	C	A	C	-0.115	0.1504	0.9336	0.922469	FALSE	FALSE	FALSE	GCST90093061	20	20139287	0.0704	0.03274	Myasthenia gravis	TRUE	reported	textfile	GCST90274784	20	20119931	0.0244	2.44e-06	20_20119931_A_C	14287	C-X-C motif chemokine 9 levels	2	TRUE	0.00155261	14287	FALSE	TRUE	0.00163966	23.4611	53.5013	22.2135
rs62272916	A	G	A	G	-0.0834	-0.0242	0.1182	0.120192	FALSE	FALSE	FALSE	GCST90093061	3	151824015	0.0557	0.6638	Myasthenia gravis	TRUE	reported	textfile	GCST90274784	3	151541803	0.0176	2.15e-06	3_151541803_A_G	14710	C-X-C motif chemokine 9 levels	2	TRUE	0.00152437	14710	FALSE	TRUE	0.00144994	21.3567	53.5013	22.4547
rs656739	A	G	A	G	0.0562	-0.0704	0.6566	0.657898	FALSE	FALSE	FALSE	GCST90093061	7	29010333	0.0385	0.06734	Myasthenia gravis	TRUE	reported	textfile	GCST90274784	7	29049949	0.0119	2.33e-06	7_29049949_A_G	14735	C-X-C motif chemokine 9 levels	2	TRUE	0.00151158	14735	FALSE	TRUE	0.00142431	21.0143	53.5013	22.3038
rs73194812	A	G	A	G	0.1821	-0.1975	0.9758	0.974374	FALSE	FALSE	FALSE	GCST90093061	21	17362235	0.1066	0.0639	Myasthenia gravis	TRUE	reported	textfile	GCST90274784	21	18734554	0.0391	3.2e-06	21_18734554_A_G	14730	C-X-C motif chemokine 9 levels	2	TRUE	0.00147056	14730	FALSE	TRUE	0.00156612	23.1021	53.5013	21.6903
rs73606147	A	C	A	C	0.2792	0.0812	0.0133	0.0103548	FALSE	FALSE	FALSE	GCST90093061	20	2557821	0.1655	0.6238	Myasthenia gravis	TRUE	reported	textfile	GCST90274784	20	2538467	0.059	2.22e-06	20_2538467_A_C	13379	C-X-C motif chemokine 9 levels	2	TRUE	0.00167125	13379	FALSE	TRUE	0.00204596	27.4249	53.5013	22.3937
rs74956615	A	T	A	T	-0.1309	-0.1541	0.049	0.047342	FALSE	TRUE	FALSE	GCST90093061	19	10317045	0.0971	0.1127	Myasthenia gravis	TRUE	reported	textfile	GCST90274784	19	10427721	0.0286	4.72e-06	19_10427721_A_T	13662	C-X-C motif chemokine 9 levels	2	TRUE	0.0015312	13662	FALSE	TRUE	0.00159693	21.849	53.5013	20.9482
rs783149	A	C	A	C	-0.0805	-0.0087	0.1958	0.159206	FALSE	FALSE	FALSE	GCST90093061	6	160667886	0.0529	0.8691	Myasthenia gravis	TRUE	reported	textfile	GCST90274784	6	161088918	0.0144	2.27e-08	6_161088918_A_C	14287	C-X-C motif chemokine 9 levels	2	TRUE	0.00218292	14287	FALSE	TRUE	0.00204079	29.2123	53.5013	31.2512
rs80348644	T	C	T	C	0.1546	0.0239	0.0336	0.0285673	FALSE	FALSE	FALSE	GCST90093061	4	159653328	0.1109	0.8294	Myasthenia gravis	TRUE	reported	textfile	GCST90274784	4	160574480	0.0332	3.21e-06	4_160574480_T_C	14734	C-X-C motif chemokine 9 levels	2	TRUE	0.00146975	14734	FALSE	TRUE	0.00155219	22.9024	53.5013	21.6842
rs10191831	T	C	T	C	-0.0591	0.053	0.4361	0.448147	FALSE	FALSE	FALSE	GCST90093061	2	41637268	0.0366	0.1478	Myasthenia gravis	TRUE	reported	textfile	GCST90274785	2	41864408	0.0125	2.27e-06	2_41864408_T_C	12403	Delta and Notch-like epidermal growth factor-related receptor levels	2	TRUE	0.00179935	12403	FALSE	TRUE	0.00171788	21.3401	53.5013	22.354
rs10892466	C	G	C	G	0.0808	-0.0376	0.1236	0.119185	FALSE	TRUE	FALSE	GCST90093061	11	119790608	0.0574	0.5127	Myasthenia gravis	TRUE	reported	textfile	GCST90274785	11	119661317	0.0175	3.89e-06	11_119661317_C_G	14732	Delta and Notch-like epidermal growth factor-related receptor levels	2	TRUE	0.00144516	14732	FALSE	TRUE	0.0014144	20.8637	53.5013	21.318
rs1133851	A	G	A	G	-0.0664	0.0037	0.2533	0.244659	FALSE	FALSE	FALSE	GCST90093061	18	3722038	0.0433	0.9326	Myasthenia gravis	TRUE	reported	textfile	GCST90274785	18	3722038	0.0142	2.92e-06	18_3722038_A_G	14286	Delta and Notch-like epidermal growth factor-related receptor levels	2	TRUE	0.00152843	14286	FALSE	TRUE	0.00166781	23.8628	53.5013	21.8655
rs116179073	T	C	T	C	-0.2481	-0.2917	0.0138	0.016186	FALSE	FALSE	FALSE	GCST90093061	12	31305681	0.1659	0.07871	Myasthenia gravis	TRUE	reported	textfile	GCST90274785	12	31458615	0.0537	3.84e-06	12_31458615_T_C	13800	Delta and Notch-like epidermal growth factor-related receptor levels	2	TRUE	0.0015446	13800	FALSE	TRUE	0.00167544	23.1565	53.5013	21.3454
rs117343254	C	G	C	G	-0.1281	0.0844	0.942	0.9596	FALSE	TRUE	FALSE	GCST90093061	7	152688584	0.1005	0.4014	Myasthenia gravis	TRUE	reported	textfile	GCST90274785	7	152385669	0.0274	2.94e-06	7_152385669_C_G	14287	Delta and Notch-like epidermal growth factor-related receptor levels	2	TRUE	0.00152775	14287	FALSE	TRUE	0.00179311	25.6606	53.5013	21.8573
rs13107325	T	C	T	C	0.1066	0.0569	0.0697	0.0761447	FALSE	FALSE	FALSE	GCST90093061	4	102267552	0.0651	0.3818	Myasthenia gravis	TRUE	reported	textfile	GCST90274785	4	103188709	0.0233	4.76e-06	4_103188709_T_C	14732	Delta and Notch-like epidermal growth factor-related receptor levels	2	TRUE	0.001419	14732	FALSE	TRUE	0.00147367	21.7392	53.5013	20.9316
rs194746	T	C	T	C	0.0528	-0.0505	0.4849	0.482703	FALSE	FALSE	FALSE	GCST90093061	14	68816170	0.0363	0.1643	Myasthenia gravis	TRUE	reported	textfile	GCST90274785	14	69282887	0.0112	2.43e-06	14_69282887_T_C	14723	Delta and Notch-like epidermal growth factor-related receptor levels	2	TRUE	0.00150744	14723	FALSE	TRUE	0.00139265	20.5298	53.5013	22.2245
rs207671	A	G	A	G	0.1016	-0.0167	0.5359	0.552506	FALSE	FALSE	FALSE	GCST90093061	2	229391870	0.0368	0.6506	Myasthenia gravis	TRUE	reported	textfile	GCST90274785	2	230256586	0.0117	3.83e-18	2_230256586_A_G	14287	Delta and Notch-like epidermal growth factor-related receptor levels	2	TRUE	0.00525108	14287	FALSE	TRUE	0.00513467	73.7274	53.5013	75.4077
rs2837988	A	C	A	C	0.0576	-0.0174	0.3578	0.370996	FALSE	FALSE	FALSE	GCST90093061	21	41247617	0.038	0.6466	Myasthenia gravis	TRUE	reported	textfile	GCST90274785	21	42619544	0.0118	1.05e-06	21_42619544_A_C	14733	Delta and Notch-like epidermal growth factor-related receptor levels	2	TRUE	0.0016149	14733	FALSE	TRUE	0.0015247	22.4947	53.5013	23.8276
rs28689968	T	C	T	C	0.0918	-0.0161	0.1074	0.0959391	FALSE	FALSE	FALSE	GCST90093061	17	49169895	0.0648	0.8032	Myasthenia gravis	TRUE	reported	textfile	GCST90274785	17	47247257	0.0184	6.07e-07	17_47247257_T_C	14733	Delta and Notch-like epidermal growth factor-related receptor levels	2	TRUE	0.00168688	14733	FALSE	TRUE	0.00161576	23.8403	53.5013	24.8914
rs35032874	T	G	T	G	0.132	0.0388	0.7027	0.704403	FALSE	FALSE	FALSE	GCST90093061	2	229444644	0.0413	0.3475	Myasthenia gravis	TRUE	reported	textfile	GCST90274785	2	230309360	0.0132	1.52e-23	2_230309360_T_G	14287	Delta and Notch-like epidermal growth factor-related receptor levels	2	TRUE	0.00695169	14287	FALSE	TRUE	0.00728019	104.76	53.5013	100
rs62193248	A	T	A	T	0.213	0.0619	0.6507	0.638313	FALSE	TRUE	FALSE	GCST90093061	2	229732201	0.0383	0.1062	Myasthenia gravis	TRUE	reported	textfile	GCST90274785	2	230596917	0.0123	3.5e-67	2_230596917_A_T	14287	Delta and Notch-like epidermal growth factor-related receptor levels	2	TRUE	0.0205611	14287	FALSE	TRUE	0.0206238	300.815	53.5013	299.881
rs6517655	C	G	C	G	0.0757	0.0411	0.289	0.281712	FALSE	TRUE	FALSE	GCST90093061	21	41164319	0.0402	0.3061	Myasthenia gravis	TRUE	reported	textfile	GCST90274785	21	42536246	0.0129	4.41e-09	21_42536246_C_G	14287	Delta and Notch-like epidermal growth factor-related receptor levels	2	TRUE	0.00240484	14287	FALSE	TRUE	0.00235499	33.7205	53.5013	34.436
rs9289590	T	C	T	C	-0.0652	-0.008	0.7033	0.645504	FALSE	FALSE	FALSE	GCST90093061	3	139920275	0.0382	0.8334	Myasthenia gravis	TRUE	reported	textfile	GCST90274785	3	139639117	0.0142	4.4e-06	3_139639117_T_C	12404	Delta and Notch-like epidermal growth factor-related receptor levels	2	TRUE	0.00169703	12404	FALSE	TRUE	0.00177412	22.0418	53.5013	21.0823
rs9967959	T	G	T	G	0.0718	0.0677	0.1718	0.176268	FALSE	FALSE	FALSE	GCST90093061	21	26729660	0.0463	0.1441	Myasthenia gravis	TRUE	reported	textfile	GCST90274785	21	28101979	0.0152	2.32e-06	21_28101979_T_G	14731	Delta and Notch-like epidermal growth factor-related receptor levels	2	TRUE	0.00151262	14731	FALSE	TRUE	0.00146702	21.6395	53.5013	22.3132
rs112956934	T	C	T	C	0.1884	-0.0633	0.0246	0.0211542	FALSE	FALSE	FALSE	GCST90093061	12	96177725	0.1247	0.6116	Myasthenia gravis	TRUE	reported	textfile	GCST90274786	12	96571503	0.0407	3.67e-06	12_96571503_T_C	14737	Protein S100-A12 levels	2	TRUE	0.00145208	14737	FALSE	TRUE	0.00170337	25.142	53.5013	21.4276
rs112988802	T	C	T	C	-0.1396	-0.0722	0.9492	0.941649	FALSE	FALSE	FALSE	GCST90093061	14	59523796	0.073	0.3228	Myasthenia gravis	TRUE	reported	textfile	GCST90274786	14	59990514	0.0293	1.89e-06	14_59990514_T_C	12851	Protein S100-A12 levels	2	TRUE	0.0017636	12851	FALSE	TRUE	0.00187941	24.1941	53.5013	22.7005
rs13384799	T	C	T	C	-0.0622	-0.014	0.7266	0.720851	FALSE	FALSE	FALSE	GCST90093061	2	124378012	0.041	0.7325	Myasthenia gravis	TRUE	reported	textfile	GCST90274786	2	125135589	0.0133	2.92e-06	2_125135589_T_C	14295	Protein S100-A12 levels	2	TRUE	0.00152788	14295	FALSE	TRUE	0.00153711	22.0037	53.5013	21.8714
rs138439507	C	G	C	G	0.0865	0.0225	0.191	0.0800146	FALSE	TRUE	FALSE	GCST90093061	19	4247570	0.0703	0.7492	Myasthenia gravis	TRUE	reported	textfile	GCST90274786	19	4247567	0.0183	2.28e-06	19_4247567_C_G	11537	Protein S100-A12 levels	2	TRUE	0.00193318	11537	FALSE	TRUE	0.0023123	26.7342	53.5013	22.3424
rs147302029	A	G	A	G	0.1806	-0.1236	0.0379	0.0364773	FALSE	FALSE	FALSE	GCST90093061	16	4552208	0.1041	0.2353	Myasthenia gravis	TRUE	reported	textfile	GCST90274786	16	4602209	0.0345	1.65e-07	16_4602209_A_G	13649	Protein S100-A12 levels	2	TRUE	0.00200396	13649	FALSE	TRUE	0.00237862	32.5384	53.5013	27.4029
rs150015576	A	C	A	C	0.194	0.1418	0.0217	0.0185524	FALSE	FALSE	FALSE	GCST90093061	3	175106543	0.1197	0.2363	Myasthenia gravis	TRUE	reported	textfile	GCST90274786	3	174824333	0.0423	4.51e-06	3_174824333_A_C	14740	Protein S100-A12 levels	2	TRUE	0.00142516	14740	FALSE	TRUE	0.00159796	23.5884	53.5013	21.034
rs174344	A	G	A	G	0.0617	-0.0128	0.6296	0.614152	FALSE	FALSE	FALSE	GCST90093061	22	17552541	0.0376	0.7342	Myasthenia gravis	TRUE	reported	textfile	GCST90274786	22	18032226	0.0125	7.97e-07	22_18032226_A_G	14295	Protein S100-A12 levels	2	TRUE	0.00170172	14295	FALSE	TRUE	0.00177556	25.4233	53.5013	24.3641
rs191808657	A	C	A	C	0.3059	-0.1725	0.983	0.990286	FALSE	FALSE	FALSE	GCST90093061	7	75504109	0.1708	0.3125	Myasthenia gravis	TRUE	reported	textfile	GCST90274786	7	75133433	0.0665	4.22e-06	7_75133433_A_C	12412	Protein S100-A12 levels	2	TRUE	0.00170217	12412	FALSE	TRUE	0.00312746	38.9335	53.5013	21.16
rs2056031	T	C	T	C	-0.0604	0.0029	0.613	0.594553	FALSE	FALSE	FALSE	GCST90093061	4	12918970	0.0372	0.9379	Myasthenia gravis	TRUE	reported	textfile	GCST90274786	4	12920594	0.0119	3.86e-07	4_12920594_T_C	14739	Protein S100-A12 levels	2	TRUE	0.00174507	14739	FALSE	TRUE	0.00173091	25.5527	53.5013	25.762
rs2425640	A	G	A	G	-0.0583	0.0299	0.3511	0.343723	FALSE	FALSE	FALSE	GCST90093061	20	44399397	0.0386	0.4377	Myasthenia gravis	TRUE	reported	textfile	GCST90274786	20	43028037	0.0123	2.14e-06	20_43028037_A_G	14741	Protein S100-A12 levels	2	TRUE	0.00152194	14741	FALSE	TRUE	0.00154873	22.8621	53.5013	22.4661
rs3014874	A	G	A	G	-0.1726	-0.0239	0.2623	0.2618	FALSE	FALSE	FALSE	GCST90093061	1	153365467	0.0416	0.5654	Myasthenia gravis	TRUE	reported	textfile	GCST90274786	1	153337943	0.0137	2.15e-36	1_153337943_A_G	14294	Protein S100-A12 levels	2	TRUE	0.0109838	14294	FALSE	TRUE	0.0115289	166.694	53.5013	158.723
rs3802266	A	G	A	G	0.0555	0.0341	0.5633	0.554324	FALSE	FALSE	FALSE	GCST90093061	8	122973468	0.0368	0.3541	Myasthenia gravis	TRUE	reported	textfile	GCST90274786	8	123985708	0.0118	2.56e-06	8_123985708_A_G	14740	Protein S100-A12 levels	2	TRUE	0.00149876	14740	FALSE	TRUE	0.00151544	22.3685	53.5013	22.1219
rs55783131	T	C	T	C	0.2064	0.0636	0.0239	0.0241744	FALSE	FALSE	FALSE	GCST90093061	22	16925360	0.1171	0.5869	Myasthenia gravis	TRUE	reported	textfile	GCST90274786	22	17406250	0.0425	1.19e-06	22_17406250_T_C	14728	Protein S100-A12 levels	2	TRUE	0.00159905	14728	FALSE	TRUE	0.00198766	29.3285	53.5013	23.5853
rs56268787	T	C	T	C	-0.0936	-0.1814	0.0955	0.0970897	FALSE	FALSE	FALSE	GCST90093061	3	152855408	0.0647	0.005055	Myasthenia gravis	TRUE	reported	textfile	GCST90274786	3	152573197	0.0203	4.01e-06	3_152573197_T_C	14737	Protein S100-A12 levels	2	TRUE	0.00144073	14737	FALSE	TRUE	0.00151354	22.3358	53.5013	21.2598
rs59538998	C	G	C	G	-0.1188	0.0132	0.0622	0.060364	FALSE	TRUE	FALSE	GCST90093061	1	245316935	0.0774	0.8643	Myasthenia gravis	TRUE	reported	textfile	GCST90274786	1	245480237	0.0258	4.13e-06	1_245480237_C_G	14295	Protein S100-A12 levels	2	TRUE	0.00148124	14295	FALSE	TRUE	0.00164651	23.5723	53.5013	21.2028
rs61803119	T	G	T	G	0.1501	-0.0381	0.1069	0.110216	FALSE	FALSE	FALSE	GCST90093061	1	153417726	0.0592	0.5198	Myasthenia gravis	TRUE	reported	textfile	GCST90274786	1	153390202	0.0194	1.02e-14	1_153390202_T_G	14295	Protein S100-A12 levels	2	TRUE	0.0041708	14295	FALSE	TRUE	0.00430199	61.754	53.5013	59.8629
rs78800546	A	G	A	G	-0.2529	-0.1301	0.0156	0.0110216	FALSE	FALSE	FALSE	GCST90093061	11	31857597	0.2024	0.5205	Myasthenia gravis	TRUE	reported	textfile	GCST90274786	11	31879143	0.0534	2.18e-06	11_31879143_A_G	14295	Protein S100-A12 levels	2	TRUE	0.00156679	14295	FALSE	TRUE	0.00196437	28.132	53.5013	22.4293
rs10777251	A	G	A	G	-0.0767	0.0428	0.1923	0.223884	FALSE	FALSE	FALSE	GCST90093061	12	90686698	0.0437	0.3275	Myasthenia gravis	TRUE	reported	textfile	GCST90274787	12	91080475	0.0166	3.83e-06	12_91080475_A_G	12411	Fibroblast growth factor 19 levels	2	TRUE	0.00171748	12411	FALSE	TRUE	0.00182747	22.7186	53.5013	21.3489
rs112126444	A	G	A	G	-0.0927	-0.0057	0.1012	0.103052	FALSE	FALSE	FALSE	GCST90093061	3	132443405	0.0589	0.9229	Myasthenia gravis	TRUE	reported	textfile	GCST90274787	3	132162249	0.0199	3.19e-06	3_132162249_A_G	14735	Fibroblast growth factor 19 levels	2	TRUE	0.0014707	14735	FALSE	TRUE	0.00156327	23.0677	53.5013	21.6997
rs11244038	C	G	C	G	0.1199	0.0819	0.0898	0.0609523	FALSE	TRUE	FALSE	GCST90093061	9	133220383	0.0787	0.2982	Myasthenia gravis	TRUE	reported	textfile	GCST90274787	9	136095770	0.0247	1.21e-06	9_136095770_C_G	11786	Fibroblast growth factor 19 levels	2	TRUE	0.00199565	11786	FALSE	TRUE	0.00235007	27.7585	53.5013	23.5638
rs117398067	T	C	T	C	0.2583	0.2154	0.0178	0.0074262	FALSE	FALSE	FALSE	GCST90093061	15	58895993	0.2305	0.3501	Myasthenia gravis	TRUE	reported	textfile	GCST90274787	15	59188192	0.0564	4.65e-06	15_59188192_T_C	14744	Fibroblast growth factor 19 levels	2	TRUE	0.00142075	14744	FALSE	TRUE	0.00233291	34.4722	53.5013	20.9745
rs12110436	T	C	T	C	-0.136	-0.0769	0.0418	0.0441126	FALSE	FALSE	FALSE	GCST90093061	6	168205521	0.0869	0.3765	Myasthenia gravis	TRUE	reported	textfile	GCST90274787	6	168606201	0.0297	4.67e-06	6_168606201_T_C	14743	Fibroblast growth factor 19 levels	2	TRUE	0.00142043	14743	FALSE	TRUE	0.00148163	21.8731	53.5013	20.9684
rs12407505	A	G	A	G	-0.1614	-0.1043	0.9664	0.969315	FALSE	FALSE	FALSE	GCST90093061	1	84829519	0.0966	0.2806	Myasthenia gravis	TRUE	reported	textfile	GCST90274787	1	85295202	0.0352	4.53e-06	1_85295202_A_G	14735	Fibroblast growth factor 19 levels	2	TRUE	0.00142499	14735	FALSE	TRUE	0.00169174	24.9666	53.5013	21.0243
rs12520287	T	C	T	C	-0.1014	-0.0046	0.9175	0.918992	FALSE	FALSE	FALSE	GCST90093061	5	55551270	0.0666	0.9445	Myasthenia gravis	TRUE	reported	textfile	GCST90274787	5	54847098	0.0221	4.47e-06	5_54847098_T_C	14296	Fibroblast growth factor 19 levels	2	TRUE	0.00147061	14296	FALSE	TRUE	0.00155656	22.2842	53.5013	21.0519
rs13103023	A	G	A	G	0.0837	-0.009	0.3415	0.320346	FALSE	FALSE	FALSE	GCST90093061	4	39455997	0.0397	0.8199	Myasthenia gravis	TRUE	reported	textfile	GCST90274787	4	39457617	0.0124	1.48e-11	4_39457617_A_G	14296	Fibroblast growth factor 19 levels	2	TRUE	0.0031774	14296	FALSE	TRUE	0.00315085	45.1806	53.5013	45.5625
rs142067135	A	G	A	G	-0.2295	0.0091	0.0198	0.0214026	FALSE	FALSE	FALSE	GCST90093061	12	76250415	0.123	0.9409	Myasthenia gravis	TRUE	reported	textfile	GCST90274787	12	76644195	0.0492	3.09e-06	12_76644195_A_G	13809	Fibroblast growth factor 19 levels	2	TRUE	0.00157345	13809	FALSE	TRUE	0.00204444	28.2855	53.5013	21.7588
rs145274424	T	C	T	C	0.1992	-0.2053	0.9777	0.976937	FALSE	FALSE	FALSE	GCST90093061	7	17405929	0.111	0.06439	Myasthenia gravis	TRUE	reported	textfile	GCST90274787	7	17445553	0.0421	2.23e-06	7_17445553_T_C	14735	Fibroblast growth factor 19 levels	2	TRUE	0.00151727	14735	FALSE	TRUE	0.00173029	25.5366	53.5013	22.388
rs1671812	T	C	T	C	0.0621	0.0076	0.6316	0.614688	FALSE	FALSE	FALSE	GCST90093061	11	114625198	0.0374	0.8381	Myasthenia gravis	TRUE	reported	textfile	GCST90274787	11	114495920	0.0132	2.54e-06	11_114495920_T_C	12412	Fibroblast growth factor 19 levels	2	TRUE	0.00178029	12412	FALSE	TRUE	0.00179463	22.3114	53.5013	22.1327
rs17326790	T	C	T	C	0.2161	-0.041	0.0209	0.0146432	FALSE	FALSE	FALSE	GCST90093061	13	84783692	0.1717	0.8111	Myasthenia gravis	TRUE	reported	textfile	GCST90274787	13	85357827	0.0471	4.47e-06	13_85357827_T_C	14741	Fibroblast growth factor 19 levels	2	TRUE	0.0014262	14741	FALSE	TRUE	0.00191123	28.2236	53.5013	21.0508
rs191522330	T	C	T	C	0.2325	-0.0001	0.9812	0.982167	FALSE	FALSE	FALSE	GCST90093061	11	5588818	0.1418	0.9996	Myasthenia gravis	TRUE	reported	textfile	GCST90274787	11	5610048	0.0488	1.89e-06	11_5610048_T_C	14738	Fibroblast growth factor 19 levels	2	TRUE	0.00153801	14738	FALSE	TRUE	0.0019943	29.4468	53.5013	22.699
rs2306969	A	G	A	G	0.0674	0.0546	0.2338	0.247797	FALSE	FALSE	FALSE	GCST90093061	19	5851790	0.0411	0.1845	Myasthenia gravis	TRUE	reported	textfile	GCST90274787	19	5851801	0.0141	1.75e-06	19_5851801_A_G	14739	Fibroblast growth factor 19 levels	2	TRUE	0.0015481	14739	FALSE	TRUE	0.00162756	24.0244	53.5013	22.8498
rs2906655	T	C	T	C	-0.0623	0.0493	0.2503	0.244633	FALSE	FALSE	FALSE	GCST90093061	7	101926022	0.0416	0.2362	Myasthenia gravis	TRUE	reported	textfile	GCST90274787	7	101569302	0.0135	3.93e-06	7_101569302_T_C	14743	Fibroblast growth factor 19 levels	2	TRUE	0.00144263	14743	FALSE	TRUE	0.00145665	21.5038	53.5013	21.2965
rs35836706	A	G	A	G	0.2151	-0.0761	0.0203	0.0194284	FALSE	FALSE	FALSE	GCST90093061	9	81820834	0.1365	0.577	Myasthenia gravis	TRUE	reported	textfile	GCST90274787	9	84435749	0.0456	2.39e-06	9_84435749_A_G	14734	Fibroblast growth factor 19 levels	2	TRUE	0.00150811	14734	FALSE	TRUE	0.00184035	27.162	53.5013	22.2511
rs516246	T	C	T	C	-0.1661	0.0036	0.445	0.481356	FALSE	FALSE	FALSE	GCST90093061	19	48702915	0.0369	0.9229	Myasthenia gravis	TRUE	reported	textfile	GCST90274787	19	49206172	0.0118	5.31e-45	19_49206172_T_C	14744	Fibroblast growth factor 19 levels	2	TRUE	0.0132624	14744	FALSE	TRUE	0.0136277	203.675	53.5013	198.141
rs574352299	A	G	A	G	0.2371	0.1001	0.9755	0.972452	FALSE	FALSE	FALSE	GCST90093061	3	74625845	0.1093	0.3597	Myasthenia gravis	TRUE	reported	textfile	GCST90274787	3	74674996	0.0482	8.69e-07	3_74674996_A_G	10894	Fibroblast growth factor 19 levels	2	TRUE	0.00221665	10894	FALSE	TRUE	0.00268712	29.3469	53.5013	24.1974
rs7005978	A	G	A	G	-0.1055	0.0323	0.3458	0.348142	FALSE	FALSE	FALSE	GCST90093061	8	58470156	0.038	0.3952	Myasthenia gravis	TRUE	reported	textfile	GCST90274787	8	59382715	0.0123	9.72e-18	8_59382715_A_G	14744	Fibroblast growth factor 19 levels	2	TRUE	0.00496565	14744	FALSE	TRUE	0.00503582	74.6138	53.5013	73.569
rs76708593	T	C	T	C	0.1024	-0.0513	0.9158	0.927072	FALSE	FALSE	FALSE	GCST90093061	12	107753468	0.0723	0.4774	Myasthenia gravis	TRUE	reported	textfile	GCST90274787	12	108147245	0.0222	3.98e-06	12_108147245_T_C	14296	Fibroblast growth factor 19 levels	2	TRUE	0.00148626	14296	FALSE	TRUE	0.00161712	23.1526	53.5013	21.2762
rs79110990	A	G	A	G	0.073	-0.0243	0.1762	0.16386	FALSE	FALSE	FALSE	GCST90093061	9	18148304	0.0504	0.6295	Myasthenia gravis	TRUE	reported	textfile	GCST90274787	9	18148302	0.0156	2.88e-06	9_18148302_A_G	14295	Fibroblast growth factor 19 levels	2	TRUE	0.00152971	14295	FALSE	TRUE	0.00154705	22.1462	53.5013	21.8976
rs834971	A	G	A	G	-0.0614	-0.0509	0.3002	0.295727	FALSE	FALSE	FALSE	GCST90093061	1	99632499	0.0403	0.2069	Myasthenia gravis	TRUE	reported	textfile	GCST90274787	1	100098055	0.0128	1.61e-06	1_100098055_A_G	14728	Fibroblast growth factor 19 levels	2	TRUE	0.0015601	14728	FALSE	TRUE	0.00158399	23.3628	53.5013	23.01
rs10495032	T	G	T	G	-0.1557	0.085	0.0383	0.03819	FALSE	FALSE	FALSE	GCST90093061	1	216663884	0.0855	0.32	Myasthenia gravis	TRUE	reported	textfile	GCST90274788	1	216837226	0.0318	9.77e-07	1_216837226_T_G	14720	Fibroblast growth factor 21 levels	2	TRUE	0.00162618	14720	FALSE	TRUE	0.00178585	26.3312	53.5013	23.973
rs12290350	T	C	T	C	-0.0689	0.0006	0.2168	0.232029	FALSE	FALSE	FALSE	GCST90093061	11	76769211	0.043	0.9889	Myasthenia gravis	TRUE	reported	textfile	GCST90274788	11	76480255	0.0145	2.02e-06	11_76480255_T_C	14295	Fibroblast growth factor 21 levels	2	TRUE	0.00157723	14295	FALSE	TRUE	0.00161213	23.0794	53.5013	22.5789
rs13229619	A	G	A	G	-0.1609	0.0713	0.1297	0.122009	FALSE	FALSE	FALSE	GCST90093061	7	73615845	0.0576	0.2163	Myasthenia gravis	TRUE	reported	textfile	GCST90274788	7	73030175	0.0176	6.13e-20	7_73030175_A_G	14743	Fibroblast growth factor 21 levels	2	TRUE	0.00563773	14743	FALSE	TRUE	0.00584455	86.661	53.5013	83.577
rs145127946	A	G	A	G	-0.1747	-0.0352	0.037	0.0347645	FALSE	FALSE	FALSE	GCST90093061	1	203777379	0.0963	0.7149	Myasthenia gravis	TRUE	reported	textfile	GCST90274788	1	203746507	0.036	1.22e-06	1_203746507_A_G	14295	Fibroblast growth factor 21 levels	2	TRUE	0.00164491	14295	FALSE	TRUE	0.00217492	31.1539	53.5013	23.5495
rs188758663	A	G	A	G	-0.3801	0.0251	0.0104	0.00983187	FALSE	FALSE	FALSE	GCST90093061	10	126159189	0.1611	0.8764	Myasthenia gravis	TRUE	reported	textfile	GCST90274788	10	127847758	0.0749	3.88e-07	10_127847758_A_G	11668	Fibroblast growth factor 21 levels	2	TRUE	0.00220268	11668	FALSE	TRUE	0.00297385	34.7964	53.5013	25.7533
rs2429473	A	C	A	C	-0.0812	-0.0686	0.795	0.807978	FALSE	FALSE	FALSE	GCST90093061	12	46805116	0.046	0.1358	Myasthenia gravis	TRUE	reported	textfile	GCST90274788	12	47198899	0.0147	3.32e-08	12_47198899_A_C	14295	Fibroblast growth factor 21 levels	2	TRUE	0.00213024	14295	FALSE	TRUE	0.00214913	30.7837	53.5013	30.5125
rs4700382	T	C	T	C	-0.063	0.0233	0.2698	0.265944	FALSE	FALSE	FALSE	GCST90093061	5	56586608	0.0419	0.578	Myasthenia gravis	TRUE	reported	textfile	GCST90274788	5	55882435	0.0136	3.62e-06	5_55882435_T_C	14295	Fibroblast growth factor 21 levels	2	TRUE	0.00149909	14295	FALSE	TRUE	0.00156385	22.3871	53.5013	21.4587
rs60277384	T	C	T	C	-0.0881	-0.0578	0.8922	0.894164	FALSE	FALSE	FALSE	GCST90093061	5	85060193	0.0573	0.3133	Myasthenia gravis	TRUE	reported	textfile	GCST90274788	5	84356011	0.019	3.54e-06	5_84356011_T_C	14742	Fibroblast growth factor 21 levels	2	TRUE	0.00145651	14742	FALSE	TRUE	0.00149301	22.0399	53.5013	21.5003
rs7012637	A	G	A	G	-0.0605	-0.063	0.4812	0.473302	FALSE	FALSE	FALSE	GCST90093061	8	9315699	0.0367	0.0859	Myasthenia gravis	TRUE	reported	textfile	GCST90274788	8	9173209	0.012	4.61e-07	8_9173209_A_G	14295	Fibroblast growth factor 21 levels	2	TRUE	0.00177522	14295	FALSE	TRUE	0.00182754	26.1688	53.5013	25.4184
rs72965996	A	G	A	G	-0.2215	-0.0599	0.031	0.0172973	FALSE	FALSE	FALSE	GCST90093061	18	75114651	0.1574	0.7034	Myasthenia gravis	TRUE	reported	textfile	GCST90274788	18	72826607	0.0444	6.08e-07	18_72826607_A_G	13808	Fibroblast growth factor 21 levels	2	TRUE	0.00179942	13808	FALSE	TRUE	0.00294756	40.8143	53.5013	24.8875
rs7610704	T	C	T	C	-0.0568	-0.0165	0.4644	0.463327	FALSE	FALSE	FALSE	GCST90093061	3	11648205	0.0368	0.6535	Myasthenia gravis	TRUE	reported	textfile	GCST90274788	3	11689679	0.012	2.21e-06	3_11689679_T_C	14295	Fibroblast growth factor 21 levels	2	TRUE	0.00156506	14295	FALSE	TRUE	0.00160494	22.9763	53.5013	22.4044
rs838131	A	C	A	C	0.1627	0.0128	0.501	0.536804	FALSE	FALSE	FALSE	GCST90093061	19	48757420	0.0367	0.7279	Myasthenia gravis	TRUE	reported	textfile	GCST90274788	19	49260677	0.013	6.15e-36	19_49260677_A_C	14294	Fibroblast growth factor 21 levels	2	TRUE	0.0108408	14294	FALSE	TRUE	0.0132356	191.7	53.5013	156.635
rs11150539	T	C	T	C	-0.056	-0.0234	0.4938	0.47895	FALSE	FALSE	FALSE	GCST90093061	16	83103712	0.0367	0.5228	Myasthenia gravis	TRUE	reported	textfile	GCST90274789	16	83137317	0.0119	2.53e-06	16_83137317_T_C	14287	Fibroblast growth factor 23 levels	2	TRUE	0.00154785	14287	FALSE	TRUE	0.00156776	22.4306	53.5013	22.1453
rs118177380	A	G	A	G	0.2362	-0.1209	0.0187	0.0194415	FALSE	FALSE	FALSE	GCST90093061	11	106660308	0.1438	0.4005	Myasthenia gravis	TRUE	reported	textfile	GCST90274789	11	106531034	0.0507	3.18e-06	11_106531034_A_G	14287	Fibroblast growth factor 23 levels	2	TRUE	0.00151706	14287	FALSE	TRUE	0.00204754	29.3092	53.5013	21.7042
rs11930290	A	T	A	T	-0.1845	-0.1971	0.9748	0.97576	FALSE	TRUE	FALSE	GCST90093061	4	123404071	0.1192	0.09816	Myasthenia gravis	TRUE	reported	textfile	GCST90274789	4	124325226	0.0389	2.11e-06	4_124325226_A_T	12848	Fibroblast growth factor 23 levels	2	TRUE	0.0017481	12848	FALSE	TRUE	0.00167239	21.5196	53.5013	22.4954
rs12195292	A	G	A	G	-0.0768	0.0358	0.8634	0.858588	FALSE	FALSE	FALSE	GCST90093061	6	80633628	0.0531	0.501	Myasthenia gravis	TRUE	reported	textfile	GCST90274789	6	81343345	0.0166	3.72e-06	6_81343345_A_G	14710	Fibroblast growth factor 23 levels	2	TRUE	0.00145319	14710	FALSE	TRUE	0.00139128	20.4915	53.5013	21.4046
rs33921462	A	G	A	G	-0.0653	-0.045	0.2766	0.276809	FALSE	FALSE	FALSE	GCST90093061	5	177387655	0.0406	0.2676	Myasthenia gravis	TRUE	reported	textfile	GCST90274789	5	176814656	0.0135	1.32e-06	5_176814656_A_G	14287	Fibroblast growth factor 23 levels	2	TRUE	0.00163519	14287	FALSE	TRUE	0.00170642	24.4179	53.5013	23.3969
rs34551523	A	G	A	G	0.1704	0.0411	0.0295	0.0297571	FALSE	FALSE	FALSE	GCST90093061	5	147249582	0.104	0.693	Myasthenia gravis	TRUE	reported	textfile	GCST90274789	5	146629145	0.0348	9.75e-07	5_146629145_A_G	14730	Fibroblast growth factor 23 levels	2	TRUE	0.00162529	14730	FALSE	TRUE	0.0016626	24.5275	53.5013	23.9762
rs368215473	A	G	A	G	0.1228	0.0172	0.0941	0.0927882	FALSE	FALSE	FALSE	GCST90093061	22	17523010	0.0632	0.7857	Myasthenia gravis	TRUE	reported	textfile	GCST90274789	22	18002038	0.0257	1.77e-06	22_18002038_A_G	9397	Fibroblast growth factor 23 levels	2	TRUE	0.00242426	9397	FALSE	TRUE	0.00257097	24.2165	53.5013	22.8313
rs3811621	C	G	C	G	0.1163	0.0067	0.2897	0.262453	FALSE	TRUE	FALSE	GCST90093061	2	189581815	0.0421	0.8744	Myasthenia gravis	TRUE	reported	textfile	GCST90274789	2	190446541	0.0131	6.82e-19	2_190446541_C_G	14286	Fibroblast growth factor 23 levels	2	TRUE	0.00548753	14286	FALSE	TRUE	0.00556647	79.9565	53.5013	78.8164
rs6127099	A	T	A	T	0.0907	-0.037	0.706	0.715726	FALSE	TRUE	FALSE	GCST90093061	20	54114863	0.0395	0.3495	Myasthenia gravis	TRUE	reported	textfile	GCST90274789	20	52731402	0.0134	1.3e-11	20_52731402_A_T	14287	Fibroblast growth factor 23 levels	2	TRUE	0.00319694	14287	FALSE	TRUE	0.00341505	48.9511	53.5013	45.8147
rs671205	T	C	T	C	0.0708	0.0583	0.7502	0.774063	FALSE	FALSE	FALSE	GCST90093061	1	147051160	0.045	0.1955	Myasthenia gravis	TRUE	reported	textfile	GCST90274789	1	146522722	0.0136	1.93e-07	1_146522722_T_C	14287	Fibroblast growth factor 23 levels	2	TRUE	0.00189359	14287	FALSE	TRUE	0.00187874	26.8883	53.5013	27.1012
rs6753743	T	G	T	G	0.0941	0.0124	0.8733	0.88696	FALSE	FALSE	FALSE	GCST90093061	2	121205371	0.0579	0.8306	Myasthenia gravis	TRUE	reported	textfile	GCST90274789	2	121962947	0.0185	3.65e-07	2_121962947_T_G	14287	Fibroblast growth factor 23 levels	2	TRUE	0.00180788	14287	FALSE	TRUE	0.00195952	28.0467	53.5013	25.8723
rs7955866	A	G	A	G	-0.0959	-0.0213	0.1141	0.10615	FALSE	FALSE	FALSE	GCST90093061	12	4370383	0.0624	0.7331	Myasthenia gravis	TRUE	reported	textfile	GCST90274789	12	4479549	0.0178	7.14e-08	12_4479549_A_G	14719	Fibroblast growth factor 23 levels	2	TRUE	0.00196844	14719	FALSE	TRUE	0.00185925	27.4135	53.5013	29.0267
rs112790107	A	G	A	G	0.509	-0.1089	0.006	0.00626258	FALSE	FALSE	FALSE	GCST90093061	12	48286671	0.2224	0.6243	Myasthenia gravis	TRUE	reported	textfile	GCST90274790	12	48680454	0.1062	1.64e-06	12_48680454_A_G	9845	Fibroblast growth factor 5 levels	2	TRUE	0.00232834	9845	FALSE	TRUE	0.00309032	30.5123	53.5013	22.9714
rs305897	T	C	T	C	0.1185	-0.0537	0.0828	0.0852836	FALSE	FALSE	FALSE	GCST90093061	6	39742794	0.0649	0.4083	Myasthenia gravis	TRUE	reported	textfile	GCST90274790	6	39710570	0.0249	1.95e-06	6_39710570_T_C	11341	Fibroblast growth factor 5 levels	2	TRUE	0.00199341	11341	FALSE	TRUE	0.00213285	24.2361	53.5013	22.6484
rs36034102	T	G	T	G	0.497	-0.0085	0.273	0.254569	FALSE	FALSE	FALSE	GCST90093061	4	80280894	0.0431	0.843	Myasthenia gravis	TRUE	reported	textfile	GCST90274790	4	81202048	0.0143	1.15e-264	4_81202048_T_G	11341	Fibroblast growth factor 5 levels	2	TRUE	0.0962727	11341	FALSE	TRUE	0.0980482	1232.63	53.5013	1207.93
rs4326078	A	C	A	C	-0.0728	0.0174	0.2193	0.234984	FALSE	FALSE	FALSE	GCST90093061	4	69192617	0.0424	0.682	Myasthenia gravis	TRUE	reported	textfile	GCST90274790	4	70058335	0.015	1.21e-06	4_70058335_A_C	11789	Fibroblast growth factor 5 levels	2	TRUE	0.00199439	11789	FALSE	TRUE	0.00181474	21.4293	53.5013	23.5548
rs56391958	A	G	A	G	-0.1197	0.0608	0.0816	0.0806553	FALSE	FALSE	FALSE	GCST90093061	16	61971805	0.0657	0.3549	Myasthenia gravis	TRUE	reported	textfile	GCST90274790	16	62005709	0.0249	1.53e-06	16_62005709_A_G	11341	Fibroblast growth factor 5 levels	2	TRUE	0.0020339	11341	FALSE	TRUE	0.00214753	24.4033	53.5013	23.1094
rs73212350	A	G	A	G	0.0826	-0.0382	0.8353	0.825916	FALSE	FALSE	FALSE	GCST90093061	13	61506980	0.0465	0.4117	Myasthenia gravis	TRUE	reported	textfile	GCST90274790	13	62081113	0.0169	1.02e-06	13_62081113_A_G	11787	Fibroblast growth factor 5 levels	2	TRUE	0.00202292	11787	FALSE	TRUE	0.00187727	22.1652	53.5013	23.8884
rs75936934	A	G	A	G	-0.3522	-0.2759	0.0174	0.0129697	FALSE	FALSE	FALSE	GCST90093061	4	80623094	0.1947	0.1563	Myasthenia gravis	TRUE	reported	textfile	GCST90274790	4	81544248	0.0524	1.8e-11	4_81544248_A_G	11302	Fibroblast growth factor 5 levels	2	TRUE	0.00398203	11302	FALSE	TRUE	0.00424165	48.1348	53.5013	45.1769
rs10164255	T	G	T	G	0.0556	-0.0037	0.408	0.400884	FALSE	FALSE	FALSE	GCST90093061	18	72865605	0.0373	0.9208	Myasthenia gravis	TRUE	reported	textfile	GCST90274791	18	70532840	0.0121	4.33e-06	18_70532840_T_G	14729	Fms-related tyrosine kinase 3 ligand levels	2	TRUE	0.00143167	14729	FALSE	TRUE	0.00149335	22.0254	53.5013	21.1144
rs12338549	T	C	T	C	-0.0851	0.001	0.1096	0.101809	FALSE	FALSE	FALSE	GCST90093061	9	91586405	0.0588	0.9869	Myasthenia gravis	TRUE	reported	textfile	GCST90274791	9	94348687	0.0186	4.76e-06	9_94348687_T_C	14719	Fms-related tyrosine kinase 3 ligand levels	2	TRUE	0.00142035	14719	FALSE	TRUE	0.00141346	20.8314	53.5013	20.9331
rs1379304	T	C	T	C	0.0603	-0.0406	0.3741	0.359804	FALSE	FALSE	FALSE	GCST90093061	5	6289281	0.0382	0.2876	Myasthenia gravis	TRUE	reported	textfile	GCST90274791	5	6289394	0.0127	2.05e-06	5_6289394_T_C	14286	Fms-related tyrosine kinase 3 ligand levels	2	TRUE	0.00157577	14286	FALSE	TRUE	0.00170277	24.3639	53.5013	22.5438
rs141117375	T	C	T	C	-0.1519	0.0214	0.0364	0.0387391	FALSE	FALSE	FALSE	GCST90093061	11	62526837	0.0915	0.8152	Myasthenia gravis	TRUE	reported	textfile	GCST90274791	11	62294309	0.0331	4.45e-06	11_62294309_T_C	14286	Fms-related tyrosine kinase 3 ligand levels	2	TRUE	0.00147221	14286	FALSE	TRUE	0.00161862	23.1578	53.5013	21.0601
rs142870956	T	C	T	C	-0.4307	0.0067	0.0075	0.00539968	FALSE	FALSE	FALSE	GCST90093061	20	4281065	0.2145	0.9751	Myasthenia gravis	TRUE	reported	textfile	GCST90274791	20	4261712	0.0883	1.07e-06	20_4261712_T_C	11952	Fms-related tyrosine kinase 3 ligand levels	2	TRUE	0.00198699	11952	FALSE	TRUE	0.00276167	33.0933	53.5013	23.7919
rs144317085	A	T	A	T	0.2206	0.22	0.9647	0.962882	FALSE	TRUE	FALSE	GCST90093061	4	104884951	0.1011	0.02959	Myasthenia gravis	TRUE	reported	textfile	GCST90274791	4	105806108	0.0324	9.85e-12	4_105806108_A_T	14722	Fms-related tyrosine kinase 3 ligand levels	2	TRUE	0.00313941	14722	FALSE	TRUE	0.00331442	48.9506	53.5013	46.3576
rs17272847	A	G	A	G	0.1179	-0.0112	0.0907	0.0835186	FALSE	FALSE	FALSE	GCST90093061	19	49476141	0.071	0.875	Myasthenia gravis	TRUE	reported	textfile	GCST90274791	19	49979398	0.022	8.36e-08	19_49979398_A_G	13222	Fms-related tyrosine kinase 3 ligand levels	2	TRUE	0.00216775	13222	FALSE	TRUE	0.00229283	30.3809	53.5013	28.7199
rs185979634	T	C	T	C	0.1483	0.0136	0.9513	0.940067	FALSE	FALSE	FALSE	GCST90093061	10	99643566	0.069	0.8439	Myasthenia gravis	TRUE	reported	textfile	GCST90274791	10	101403323	0.0306	1.26e-06	10_101403323_T_C	12847	Fms-related tyrosine kinase 3 ligand levels	2	TRUE	0.00182521	12847	FALSE	TRUE	0.00203779	26.2288	53.5013	23.4876
rs186975	C	G	C	G	0.0554	0.0047	0.382	0.389182	FALSE	TRUE	FALSE	GCST90093061	2	8302606	0.0377	0.9004	Myasthenia gravis	TRUE	reported	textfile	GCST90274791	2	8442736	0.0119	3.23e-06	2_8442736_C_G	14703	Fms-related tyrosine kinase 3 ligand levels	2	TRUE	0.00147211	14703	FALSE	TRUE	0.00144911	21.3343	53.5013	21.6733
rs192857133	T	C	T	C	0.1812	-0.0716	0.026	0.0286719	FALSE	FALSE	FALSE	GCST90093061	9	243950	0.1122	0.5233	Myasthenia gravis	TRUE	reported	textfile	GCST90274791	9	243950	0.0386	2.68e-06	9_243950_T_C	14727	Fms-related tyrosine kinase 3 ligand levels	2	TRUE	0.0014943	14727	FALSE	TRUE	0.00166295	24.5277	53.5013	22.0365
rs218265	T	C	T	C	0.0833	-0.0485	0.8361	0.850522	FALSE	FALSE	FALSE	GCST90093061	4	54542832	0.0517	0.3481	Myasthenia gravis	TRUE	reported	textfile	GCST90274791	4	55408999	0.016	1.93e-07	4_55408999_T_C	14731	Fms-related tyrosine kinase 3 ligand levels	2	TRUE	0.00183687	14731	FALSE	TRUE	0.00190177	28.0645	53.5013	27.105
rs28533776	A	G	A	G	-0.0749	0.0076	0.1924	0.213189	FALSE	FALSE	FALSE	GCST90093061	7	3875124	0.0437	0.8616	Myasthenia gravis	TRUE	reported	textfile	GCST90274791	7	3914756	0.0147	3.48e-07	7_3914756_A_G	14731	Fms-related tyrosine kinase 3 ligand levels	2	TRUE	0.00175951	14731	FALSE	TRUE	0.00174339	25.7233	53.5013	25.9615
rs55633025	A	G	A	G	0.0725	0.0218	0.4738	0.4596	FALSE	FALSE	FALSE	GCST90093061	1	159921179	0.0369	0.555	Myasthenia gravis	TRUE	reported	textfile	GCST90274791	1	159890969	0.0129	1.91e-08	1_159890969_A_G	12404	Fms-related tyrosine kinase 3 ligand levels	2	TRUE	0.00254039	12404	FALSE	TRUE	0.00262091	32.5899	53.5013	31.5861
rs57191857	A	G	A	G	-0.1429	-0.141	0.9571	0.960136	FALSE	FALSE	FALSE	GCST90093061	9	10640144	0.0872	0.1058	Myasthenia gravis	TRUE	reported	textfile	GCST90274791	9	10640144	0.0299	1.76e-06	9_10640144_A_G	14734	Fms-related tyrosine kinase 3 ligand levels	2	TRUE	0.00154806	14734	FALSE	TRUE	0.00167691	24.7457	53.5013	22.8414
rs61792394	A	G	A	G	-0.1569	-0.143	0.9624	0.962764	FALSE	FALSE	FALSE	GCST90093061	3	171133263	0.1032	0.1659	Myasthenia gravis	TRUE	reported	textfile	GCST90274791	3	170851052	0.0338	3.45e-06	3_170851052_A_G	14286	Fms-related tyrosine kinase 3 ligand levels	2	TRUE	0.00150629	14286	FALSE	TRUE	0.00178164	25.4943	53.5013	21.5483
rs6453962	T	C	T	C	-0.0559	0.0038	0.4699	0.469119	FALSE	FALSE	FALSE	GCST90093061	6	77197638	0.0368	0.9168	Myasthenia gravis	TRUE	reported	textfile	GCST90274791	6	77907355	0.0117	1.77e-06	6_77907355_T_C	14732	Fms-related tyrosine kinase 3 ligand levels	2	TRUE	0.00154731	14732	FALSE	TRUE	0.00155674	22.9666	53.5013	22.8272
rs6925032	A	C	A	C	0.0676	0.0191	0.326	0.331486	FALSE	FALSE	FALSE	GCST90093061	6	90298308	0.0387	0.622	Myasthenia gravis	TRUE	reported	textfile	GCST90274791	6	91008027	0.0128	1.28e-07	6_91008027_A_C	14286	Fms-related tyrosine kinase 3 ligand levels	2	TRUE	0.00194884	14286	FALSE	TRUE	0.00200817	28.7424	53.5013	27.8916
rs72681653	A	G	A	G	0.1302	0.0371	0.9447	0.956593	FALSE	FALSE	FALSE	GCST90093061	14	50690016	0.0903	0.6812	Myasthenia gravis	TRUE	reported	textfile	GCST90274791	14	51156734	0.0266	9.84e-07	14_51156734_A_G	14734	Fms-related tyrosine kinase 3 ligand levels	2	TRUE	0.00162365	14734	FALSE	TRUE	0.00177121	26.1398	53.5013	23.9584
rs73000965	A	T	A	T	0.0588	0.0187	0.3111	0.305141	FALSE	TRUE	FALSE	GCST90093061	11	114111599	0.0394	0.6354	Myasthenia gravis	TRUE	reported	textfile	GCST90274791	11	113982321	0.0125	2.55e-06	11_113982321_A_T	14731	Fms-related tyrosine kinase 3 ligand levels	2	TRUE	0.00150006	14731	FALSE	TRUE	0.00148197	21.8604	53.5013	22.1276
rs74722523	T	C	T	C	0.3529	0.0048	0.9914	0.989188	FALSE	FALSE	FALSE	GCST90093061	10	103591256	0.1701	0.9776	Myasthenia gravis	TRUE	reported	textfile	GCST90274791	10	105351013	0.076	3.43e-06	10_105351013_T_C	11437	Fms-related tyrosine kinase 3 ligand levels	2	TRUE	0.00188201	11437	FALSE	TRUE	0.00212364	24.3355	53.5013	21.5614
rs7624160	T	G	T	G	-0.1061	0.0137	0.6093	0.618453	FALSE	FALSE	FALSE	GCST90093061	3	128663043	0.0374	0.7142	Myasthenia gravis	TRUE	reported	textfile	GCST90274791	3	128381886	0.0119	4.84e-19	3_128381886_T_G	14719	Fms-related tyrosine kinase 3 ligand levels	2	TRUE	0.00537252	14719	FALSE	TRUE	0.00535964	79.3028	53.5013	79.4945
rs7625643	A	G	A	G	0.0611	-0.0032	0.5605	0.570353	FALSE	FALSE	FALSE	GCST90093061	3	141431184	0.0373	0.9314	Myasthenia gravis	TRUE	reported	textfile	GCST90274791	3	141150026	0.0129	2.18e-06	3_141150026_A_G	12404	Fms-related tyrosine kinase 3 ligand levels	2	TRUE	0.00180562	12404	FALSE	TRUE	0.00183928	22.8527	53.5013	22.4338
rs76428106	T	C	T	C	-1.1019	0.0429	0.9832	0.985017	FALSE	FALSE	FALSE	GCST90093061	13	28029870	0.1478	0.7716	Myasthenia gravis	TRUE	reported	textfile	GCST90274791	13	28604007	0.0524	3.59e-98	13_28604007_T_C	13799	Fms-related tyrosine kinase 3 ligand levels	2	TRUE	0.0310553	13799	FALSE	TRUE	0.0401112	576.54	53.5013	442.203
rs7726159	A	C	A	C	-0.1191	0.1266	0.3326	0.338964	FALSE	FALSE	FALSE	GCST90093061	5	1282204	0.0384	0.0009766	Myasthenia gravis	TRUE	reported	textfile	GCST90274791	5	1282319	0.0128	1.34e-20	5_1282319_A_C	14733	Fms-related tyrosine kinase 3 ligand levels	2	TRUE	0.00584287	14733	FALSE	TRUE	0.00629741	93.355	53.5013	86.5772
rs78429945	T	G	T	G	0.0884	0.0463	0.1818	0.184975	FALSE	FALSE	FALSE	GCST90093061	20	31851495	0.0478	0.3332	Myasthenia gravis	TRUE	reported	textfile	GCST90274791	20	30439298	0.016	3.29e-08	20_30439298_T_G	14286	Fms-related tyrosine kinase 3 ligand levels	2	TRUE	0.00213249	14286	FALSE	TRUE	0.00232481	33.285	53.5013	30.5256
rs9381118	T	C	T	C	0.0643	0.0027	0.2577	0.263329	FALSE	FALSE	FALSE	GCST90093061	6	42017698	0.0416	0.9485	Myasthenia gravis	TRUE	reported	textfile	GCST90274791	6	41985436	0.0136	2.27e-06	6_41985436_T_C	14285	Fms-related tyrosine kinase 3 ligand levels	2	TRUE	0.00156259	14285	FALSE	TRUE	0.00158178	22.6283	53.5013	22.3534
rs9554186	A	T	A	T	0.0821	-0.0274	0.3602	0.329328	FALSE	TRUE	FALSE	GCST90093061	13	27881129	0.0398	0.4915	Myasthenia gravis	TRUE	reported	textfile	GCST90274791	13	28455266	0.0128	1.42e-10	13_28455266_A_T	14286	Fms-related tyrosine kinase 3 ligand levels	2	TRUE	0.00287189	14286	FALSE	TRUE	0.00310673	44.5149	53.5013	41.1402
rs112594435	T	C	T	C	0.1531	-0.0339	0.0371	0.0320712	FALSE	FALSE	FALSE	GCST90093061	6	134367111	0.1064	0.7502	Myasthenia gravis	TRUE	reported	textfile	GCST90274792	6	134688249	0.0333	4.27e-06	6_134688249_T_C	14721	Glial cell line-derived neurotrophic factor levels	2	TRUE	0.00143404	14721	FALSE	TRUE	0.00167469	24.6912	53.5013	21.1379
rs11740708	A	G	A	G	-0.3888	0.0794	0.0906	0.0947101	FALSE	FALSE	FALSE	GCST90093061	5	37867986	0.0613	0.1951	Myasthenia gravis	TRUE	reported	textfile	GCST90274792	5	37868088	0.0198	7.56e-86	5_37868088_A_G	14710	Glial cell line-derived neurotrophic factor levels	2	TRUE	0.0255464	14710	FALSE	TRUE	0.0249095	375.729	53.5013	385.587
rs138691533	A	G	A	G	0.2584	0.0933	0.0148	0.0139372	FALSE	FALSE	FALSE	GCST90093061	12	98235676	0.1546	0.5461	Myasthenia gravis	TRUE	reported	textfile	GCST90274792	12	98629454	0.0539	1.63e-06	12_98629454_A_G	14731	Glial cell line-derived neurotrophic factor levels	2	TRUE	0.00155796	14731	FALSE	TRUE	0.00194716	28.7356	53.5013	22.983
rs2093446	C	G	C	G	0.0606	-0.0044	0.3	0.292485	FALSE	TRUE	FALSE	GCST90093061	9	5230371	0.0402	0.9134	Myasthenia gravis	TRUE	reported	textfile	GCST90274792	9	5230371	0.0129	2.63e-06	9_5230371_C_G	14288	Glial cell line-derived neurotrophic factor levels	2	TRUE	0.00154236	14288	FALSE	TRUE	0.00154239	22.0686	53.5013	22.0681
rs2194229	A	T	A	T	-0.1683	0.1078	0.1296	0.136744	FALSE	TRUE	FALSE	GCST90093061	5	37918737	0.0505	0.03269	Myasthenia gravis	TRUE	reported	textfile	GCST90274792	5	37918839	0.0179	5.34e-21	5_37918839_A_T	14288	Glial cell line-derived neurotrophic factor levels	2	TRUE	0.00614996	14288	FALSE	TRUE	0.00639031	91.8791	53.5013	88.402
rs2453338	A	T	A	T	0.0829	-0.0318	0.352	0.336702	FALSE	TRUE	FALSE	GCST90093061	5	38094769	0.039	0.4147	Myasthenia gravis	TRUE	reported	textfile	GCST90274792	5	38094871	0.0124	2.3e-11	5_38094871_A_T	14734	Glial cell line-derived neurotrophic factor levels	2	TRUE	0.00302474	14734	FALSE	TRUE	0.00313514	46.3321	53.5013	44.6957
rs35740453	A	G	A	G	-0.0718	0.0313	0.7373	0.768781	FALSE	FALSE	FALSE	GCST90093061	17	1587488	0.0443	0.4801	Myasthenia gravis	TRUE	reported	textfile	GCST90274792	17	1490782	0.0154	3.13e-06	17_1490782_A_G	13224	Glial cell line-derived neurotrophic factor levels	2	TRUE	0.00164133	13224	FALSE	TRUE	0.00199702	26.4575	53.5013	21.7374
rs55850217	T	C	T	C	0.0816	0.01	0.3119	0.294459	FALSE	FALSE	FALSE	GCST90093061	19	14694468	0.0403	0.804	Myasthenia gravis	TRUE	reported	textfile	GCST90274792	19	14805280	0.014	5.59e-09	19_14805280_T_C	11755	Glial cell line-derived neurotrophic factor levels	2	TRUE	0.00288219	11755	FALSE	TRUE	0.0028581	33.6875	53.5013	33.9722
rs57104839	A	G	A	G	0.0915	-0.0737	0.903	0.902636	FALSE	FALSE	FALSE	GCST90093061	13	27573222	0.0573	0.1985	Myasthenia gravis	TRUE	reported	textfile	GCST90274792	13	28147359	0.0196	3.04e-06	13_28147359_A_G	14736	Glial cell line-derived neurotrophic factor levels	2	TRUE	0.00147696	14736	FALSE	TRUE	0.00146667	21.6416	53.5013	21.7937
rs62243355	T	C	T	C	-0.0981	-0.0102	0.0997	0.101574	FALSE	FALSE	FALSE	GCST90093061	3	36030560	0.063	0.8719	Myasthenia gravis	TRUE	reported	textfile	GCST90274792	3	36072052	0.0196	5.58e-07	3_36072052_T_C	14731	Glial cell line-derived neurotrophic factor levels	2	TRUE	0.00169791	14731	FALSE	TRUE	0.00172763	25.4903	53.5013	25.051
rs77671113	A	C	A	C	-0.1194	0.1291	0.0859	0.0893235	FALSE	FALSE	FALSE	GCST90093061	10	85934651	0.059	0.02871	Myasthenia gravis	TRUE	reported	textfile	GCST90274792	10	87694408	0.0208	9.45e-09	10_87694408_A_C	14725	Glial cell line-derived neurotrophic factor levels	2	TRUE	0.00223313	14725	FALSE	TRUE	0.00223885	33.0366	53.5013	32.952
rs9303102	T	G	T	G	0.2096	0.0842	0.0231	0.0198206	FALSE	FALSE	FALSE	GCST90093061	17	14317973	0.1234	0.4949	Myasthenia gravis	TRUE	reported	textfile	GCST90274792	17	14221290	0.0453	3.71e-06	17_14221290_T_G	12935	Glial cell line-derived neurotrophic factor levels	2	TRUE	0.0016526	12935	FALSE	TRUE	0.00198278	25.6942	53.5013	21.4085
rs113903858	A	G	A	G	0.3666	0.095	0.014	0.0127213	FALSE	FALSE	FALSE	GCST90093061	8	71450019	0.1422	0.504	Myasthenia gravis	TRUE	reported	textfile	GCST90274793	8	72362254	0.0747	9.22e-07	8_72362254_A_G	11137	Hepatocyte growth factor levels	2	TRUE	0.00215832	11137	FALSE	TRUE	0.00371039	41.4691	53.5013	24.0848
rs115009171	A	G	A	G	0.4297	0.3023	0.0078	0.00712549	FALSE	FALSE	FALSE	GCST90093061	6	622484	0.1668	0.06995	Myasthenia gravis	TRUE	reported	textfile	GCST90274793	6	622484	0.0934	4.21e-06	6_622484_A_G	10300	Hepatocyte growth factor levels	2	TRUE	0.00205113	10300	FALSE	TRUE	0.00285795	29.5155	53.5013	21.1659
rs11631440	A	T	A	T	-0.0638	-0.0094	0.6021	0.626441	FALSE	TRUE	FALSE	GCST90093061	15	101109178	0.038	0.8041	Myasthenia gravis	TRUE	reported	textfile	GCST90274793	15	101649383	0.012	1.06e-07	15_101649383_A_T	14709	Hepatocyte growth factor levels	2	TRUE	0.00191832	14709	FALSE	TRUE	0.00195036	28.7399	53.5013	28.2669
rs138848271	T	C	T	C	-0.405	0.0881	0.9907	0.993816	FALSE	FALSE	FALSE	GCST90093061	1	83399157	0.2295	0.7012	Myasthenia gravis	TRUE	reported	textfile	GCST90274793	1	83864840	0.0832	1.13e-06	1_83864840_T_C	10793	Hepatocyte growth factor levels	2	TRUE	0.00219103	10793	FALSE	TRUE	0.00302249	32.7146	53.5013	23.6954
rs150498795	A	T	A	T	0.1566	-0.1832	0.9642	0.964124	FALSE	TRUE	FALSE	GCST90093061	18	78746666	0.093	0.04894	Myasthenia gravis	TRUE	reported	textfile	GCST90274793	18	76506666	0.0327	1.68e-06	18_76506666_A_T	14732	Hepatocyte growth factor levels	2	TRUE	0.00155457	14732	FALSE	TRUE	0.00169303	24.9806	53.5013	22.9344
rs1986719	T	C	T	C	-0.1954	-0.3082	0.9572	0.984978	FALSE	FALSE	FALSE	GCST90093061	17	47882630	0.1413	0.02911	Myasthenia gravis	TRUE	reported	textfile	GCST90274793	17	45959996	0.039	5.44e-07	17_45959996_T_C	14718	Hepatocyte growth factor levels	2	TRUE	0.0017029	14718	FALSE	TRUE	0.00312842	46.1824	53.5013	25.1027
rs2281532	T	C	T	C	-0.0698	0.0196	0.7983	0.797479	FALSE	FALSE	FALSE	GCST90093061	20	6122940	0.0456	0.6673	Myasthenia gravis	TRUE	reported	textfile	GCST90274793	20	6103587	0.0151	3.79e-06	20_6103587_T_C	14286	Hepatocyte growth factor levels	2	TRUE	0.00149368	14286	FALSE	TRUE	0.00156896	22.4463	53.5013	21.3677
rs2737756	A	G	A	G	0.2047	-0.0831	0.0276	0.0238736	FALSE	FALSE	FALSE	GCST90093061	3	128345948	0.1266	0.5115	Myasthenia gravis	TRUE	reported	textfile	GCST90274793	3	128064791	0.0391	1.65e-07	3_128064791_A_G	14718	Hepatocyte growth factor levels	2	TRUE	0.00185902	14718	FALSE	TRUE	0.00224916	33.1732	53.5013	27.4083
rs34219417	T	C	T	C	0.0992	0.0195	0.8959	0.929255	FALSE	FALSE	FALSE	GCST90093061	1	38483631	0.077	0.7998	Myasthenia gravis	TRUE	reported	textfile	GCST90274793	1	38949303	0.0217	4.84e-06	1_38949303_T_C	14286	Hepatocyte growth factor levels	2	TRUE	0.0014609	14286	FALSE	TRUE	0.00183554	26.2671	53.5013	20.898
rs4290523	T	C	T	C	-0.0992	-0.0598	0.0942	0.107575	FALSE	FALSE	FALSE	GCST90093061	17	7111650	0.0579	0.3015	Myasthenia gravis	TRUE	reported	textfile	GCST90274793	17	7014969	0.0217	4.84e-06	17_7014969_T_C	12846	Hepatocyte growth factor levels	2	TRUE	0.00162442	12846	FALSE	TRUE	0.00167933	21.6056	53.5013	20.898
rs57193877	T	C	T	C	0.1572	-0.0806	0.9611	0.959326	FALSE	FALSE	FALSE	GCST90093061	14	65187628	0.0899	0.3695	Myasthenia gravis	TRUE	reported	textfile	GCST90274793	14	65654346	0.0311	4.31e-07	14_65654346_T_C	14725	Hepatocyte growth factor levels	2	TRUE	0.00173235	14725	FALSE	TRUE	0.00184779	27.2554	53.5013	25.5496
rs5745687	T	C	T	C	-0.1943	-0.0146	0.0608	0.0691368	FALSE	FALSE	FALSE	GCST90093061	7	81729735	0.0692	0.8328	Myasthenia gravis	TRUE	reported	textfile	GCST90274793	7	81359051	0.0242	9.83e-16	7_81359051_T_C	14733	Hepatocyte growth factor levels	2	TRUE	0.00435699	14733	FALSE	TRUE	0.00431159	63.789	53.5013	64.4636
rs5745692	C	G	C	G	-0.1545	0.0195	0.964	0.964896	FALSE	TRUE	FALSE	GCST90093061	7	81728950	0.1013	0.8472	Myasthenia gravis	TRUE	reported	textfile	GCST90274793	7	81358266	0.0332	3.26e-06	7_81358266_C_G	14716	Hepatocyte growth factor levels	2	TRUE	0.00146964	14716	FALSE	TRUE	0.00165679	24.4184	53.5013	21.6561
rs59950280	A	G	A	G	0.1219	0.0654	0.328	0.336114	FALSE	FALSE	FALSE	GCST90093061	4	3450618	0.0381	0.0862	Myasthenia gravis	TRUE	reported	textfile	GCST90274793	4	3452345	0.0131	1.34e-20	4_3452345_A_G	13222	Hepatocyte growth factor levels	2	TRUE	0.00650726	13222	FALSE	TRUE	0.00655059	87.1698	53.5013	86.5894
rs6709159	A	G	A	G	0.0564	0.068	0.4434	0.438852	FALSE	FALSE	FALSE	GCST90093061	2	108329722	0.037	0.06636	Myasthenia gravis	TRUE	reported	textfile	GCST90274793	2	108946178	0.0114	7.52e-07	2_108946178_A_G	14734	Hepatocyte growth factor levels	2	TRUE	0.00165869	14734	FALSE	TRUE	0.0015701	23.1671	53.5013	24.4765
rs74130123	T	C	T	C	-0.2429	0.0519	0.9809	0.992286	FALSE	FALSE	FALSE	GCST90093061	10	29753508	0.1917	0.7866	Myasthenia gravis	TRUE	reported	textfile	GCST90274793	10	30042437	0.0489	6.79e-07	10_30042437_T_C	14734	Hepatocyte growth factor levels	2	TRUE	0.00167205	14734	FALSE	TRUE	0.00221077	32.6412	53.5013	24.6739
rs7620568	A	G	A	G	-0.0856	-0.0602	0.1397	0.110295	FALSE	FALSE	FALSE	GCST90093061	3	172216650	0.0606	0.3211	Myasthenia gravis	TRUE	reported	textfile	GCST90274793	3	171934440	0.0179	1.73e-06	3_171934440_A_G	12846	Hepatocyte growth factor levels	2	TRUE	0.00177733	12846	FALSE	TRUE	0.00176126	22.6616	53.5013	22.8687
rs851612	A	G	A	G	-0.1182	-0.1115	0.9405	0.940695	FALSE	FALSE	FALSE	GCST90093061	19	42265541	0.07	0.1112	Myasthenia gravis	TRUE	reported	textfile	GCST90274793	19	42769693	0.0257	4.24e-06	19_42769693_A_G	14286	Hepatocyte growth factor levels	2	TRUE	0.00147869	14286	FALSE	TRUE	0.00156365	22.3702	53.5013	21.1528
rs140562194	T	C	T	C	0.4666	-0.1241	0.0122	0.0126167	FALSE	FALSE	FALSE	GCST90093061	11	111101603	0.183	0.4978	Myasthenia gravis	TRUE	reported	textfile	GCST90274794	11	110972327	0.0897	1.97e-07	11_110972327_T_C	7396	Interferon gamma levels	2	TRUE	0.00364619	7396	FALSE	TRUE	0.00524745	39.0043	53.5013	27.0586
rs146527076	C	G	C	G	0.1935	0.0853	0.9683	0.970648	FALSE	TRUE	FALSE	GCST90093061	13	89682541	0.1161	0.4623	Myasthenia gravis	TRUE	reported	textfile	GCST90274794	13	90334795	0.0384	4.68e-07	13_90334795_C_G	11781	Interferon gamma levels	2	TRUE	0.00215108	11781	FALSE	TRUE	0.00229859	27.1374	53.5013	25.3922
rs4810686	T	C	T	C	0.0671	-0.0111	0.5585	0.555513	FALSE	FALSE	FALSE	GCST90093061	20	47780100	0.0368	0.7622	Myasthenia gravis	TRUE	reported	textfile	GCST90274794	20	46408844	0.0137	9.69e-07	20_46408844_T_C	11344	Interferon gamma levels	2	TRUE	0.00211056	11344	FALSE	TRUE	0.00222039	25.2397	53.5013	23.9885
rs61863416	A	G	A	G	0.136	0.0831	0.9427	0.943101	FALSE	FALSE	FALSE	GCST90093061	10	128746878	0.0862	0.3349	Myasthenia gravis	TRUE	reported	textfile	GCST90274794	10	130545142	0.0283	1.54e-06	10_130545142_A_G	11774	Interferon gamma levels	2	TRUE	0.00195796	11774	FALSE	TRUE	0.00199819	23.5697	53.5013	23.0943
rs62230781	A	G	A	G	0.2184	-0.0421	0.0412	0.0359412	FALSE	FALSE	FALSE	GCST90093061	21	35963223	0.1003	0.6749	Myasthenia gravis	TRUE	reported	textfile	GCST90274794	21	37335521	0.0403	5.98e-08	21_37335521_A_G	11345	Interferon gamma levels	2	TRUE	0.00258252	11345	FALSE	TRUE	0.00376843	42.907	53.5013	29.3694
rs67101138	T	G	T	G	0.1461	0.0033	0.9482	0.965549	FALSE	FALSE	FALSE	GCST90093061	2	19034780	0.1001	0.9735	Myasthenia gravis	TRUE	reported	textfile	GCST90274794	2	19234534	0.0307	1.95e-06	2_19234534_T_G	11793	Interferon gamma levels	2	TRUE	0.00191708	11793	FALSE	TRUE	0.00209682	24.7755	53.5013	22.6477
rs704	A	G	A	G	-0.0635	0.035	0.4705	0.48248	FALSE	FALSE	FALSE	GCST90093061	17	28367840	0.0365	0.3381	Myasthenia gravis	TRUE	reported	textfile	GCST90274794	17	26694861	0.0127	5.73e-07	17_26694861_A_G	11793	Interferon gamma levels	2	TRUE	0.00211577	11793	FALSE	TRUE	0.00200911	23.7371	53.5013	25
rs74903999	T	C	T	C	0.3485	0.2201	0.9882	0.989371	FALSE	FALSE	FALSE	GCST90093061	13	26899448	0.1585	0.1649	Myasthenia gravis	TRUE	reported	textfile	GCST90274794	13	27473585	0.0708	8.55e-07	13_27473585_T_C	10558	Interferon gamma levels	2	TRUE	0.00229005	10558	FALSE	TRUE	0.00283245	29.9843	53.5013	24.2292
rs10067443	T	C	T	C	-0.0753	-0.0245	0.8011	0.795662	FALSE	FALSE	FALSE	GCST90093061	5	19244223	0.0448	0.5847	Myasthenia gravis	TRUE	reported	textfile	GCST90274795	5	19244332	0.0149	4.33e-07	5_19244332_T_C	14296	Interleukin-10 levels	2	TRUE	0.00178356	14296	FALSE	TRUE	0.00180693	25.875	53.5013	25.5398
rs12123181	A	G	A	G	-0.0996	0.0134	0.2042	0.206979	FALSE	FALSE	FALSE	GCST90093061	1	206781221	0.0456	0.7686	Myasthenia gravis	TRUE	reported	textfile	GCST90274795	1	206954566	0.0151	4.22e-11	1_206954566_A_G	14296	Interleukin-10 levels	2	TRUE	0.00303453	14296	FALSE	TRUE	0.0032241	46.2343	53.5013	43.5076
rs138203589	T	G	T	G	0.1937	0.0041	0.0455	0.0171927	FALSE	FALSE	FALSE	GCST90093061	2	125181697	0.1572	0.979	Myasthenia gravis	TRUE	reported	textfile	GCST90274795	2	125939274	0.0418	3.59e-06	2_125939274_T_G	14730	Interleukin-10 levels	2	TRUE	0.0014559	14730	FALSE	TRUE	0.00325894	48.1546	53.5013	21.4737
rs148332061	C	G	C	G	0.1112	-0.0472	0.1005	0.0629135	FALSE	TRUE	FALSE	GCST90093061	7	551120	0.0828	0.5686	Myasthenia gravis	TRUE	reported	textfile	GCST90274795	7	590757	0.0239	3.28e-06	7_590757_C_G	13232	Interleukin-10 levels	2	TRUE	0.00163359	13232	FALSE	TRUE	0.00223566	29.6441	53.5013	21.6478
rs150408090	A	G	A	G	0.3666	-0.0678	0.9898	0.992875	FALSE	FALSE	FALSE	GCST90093061	6	122388363	0.191	0.7227	Myasthenia gravis	TRUE	reported	textfile	GCST90274795	6	122709508	0.0761	1.45e-06	6_122709508_A_G	12313	Interleukin-10 levels	2	TRUE	0.0018815	12313	FALSE	TRUE	0.0027137	33.4993	53.5013	23.2068
rs17654493	T	C	T	C	0.2951	0.0166	0.014	0.0145909	FALSE	FALSE	FALSE	GCST90093061	6	18825648	0.16	0.9173	Myasthenia gravis	TRUE	reported	textfile	GCST90274795	6	18825879	0.0626	2.43e-06	6_18825879_T_C	12313	Interleukin-10 levels	2	TRUE	0.00180183	12313	FALSE	TRUE	0.00240421	29.6696	53.5013	22.2223
rs188535859	T	C	T	C	-0.2351	-0.0396	0.0174	0.0188662	FALSE	FALSE	FALSE	GCST90093061	2	200863660	0.1445	0.7843	Myasthenia gravis	TRUE	reported	textfile	GCST90274795	2	201728383	0.0486	1.32e-06	2_201728383_T_C	14741	Interleukin-10 levels	2	TRUE	0.00158517	14741	FALSE	TRUE	0.00189	27.9094	53.5013	23.4009
rs3135932	A	G	A	G	-0.1597	-0.0541	0.823	0.838506	FALSE	FALSE	FALSE	GCST90093061	11	117993348	0.052	0.2984	Myasthenia gravis	TRUE	reported	textfile	GCST90274795	11	117864063	0.0154	3.39e-25	11_117864063_A_G	14744	Interleukin-10 levels	2	TRUE	0.00724195	14744	FALSE	TRUE	0.00743041	110.359	53.5013	107.54
rs3769274	A	G	A	G	0.0771	-0.0194	0.8403	0.83835	FALSE	FALSE	FALSE	GCST90093061	2	172893258	0.0489	0.6916	Myasthenia gravis	TRUE	reported	textfile	GCST90274795	2	173757986	0.0162	1.94e-06	2_173757986_A_G	14742	Interleukin-10 levels	2	TRUE	0.00153431	14742	FALSE	TRUE	0.00159543	23.5542	53.5013	22.6505
rs385697	T	C	T	C	0.0555	0.0188	0.6126	0.620584	FALSE	FALSE	FALSE	GCST90093061	6	7879794	0.0377	0.6187	Myasthenia gravis	TRUE	reported	textfile	GCST90274795	6	7880027	0.0119	3.1e-06	6_7880027_T_C	14727	Interleukin-10 levels	2	TRUE	0.00147501	14727	FALSE	TRUE	0.00146202	21.5597	53.5013	21.7516
rs398518	A	G	A	G	-0.1293	-0.1441	0.9146	0.924588	FALSE	FALSE	FALSE	GCST90093061	3	8913275	0.0716	0.0442	Myasthenia gravis	TRUE	reported	textfile	GCST90274795	3	8954959	0.0218	3.01e-09	3_8954959_A_G	14296	Interleukin-10 levels	2	TRUE	0.00245506	14296	FALSE	TRUE	0.00261166	37.4288	53.5013	35.179
rs4655953	A	G	A	G	0.0565	0.0643	0.3683	0.379468	FALSE	FALSE	FALSE	GCST90093061	1	87367012	0.0371	0.0831	Myasthenia gravis	TRUE	reported	textfile	GCST90274795	1	87832695	0.0121	3.02e-06	1_87832695_A_G	14722	Interleukin-10 levels	2	TRUE	0.00147902	14722	FALSE	TRUE	0.00148539	21.8974	53.5013	21.8035
rs66624860	T	C	T	C	0.0681	0.0518	0.2791	0.262845	FALSE	FALSE	FALSE	GCST90093061	8	60948480	0.0418	0.2157	Myasthenia gravis	TRUE	reported	textfile	GCST90274795	8	61861039	0.0143	1.91e-06	8_61861039_T_C	12799	Interleukin-10 levels	2	TRUE	0.00176907	12799	FALSE	TRUE	0.0018662	23.9265	53.5013	22.6789
rs72701782	A	G	A	G	0.0981	-0.0814	0.0999	0.0995476	FALSE	FALSE	FALSE	GCST90093061	4	184383718	0.0622	0.1906	Myasthenia gravis	TRUE	reported	textfile	GCST90274795	4	185304872	0.0211	3.33e-06	4_185304872_A_G	14296	Interleukin-10 levels	2	TRUE	0.00150995	14296	FALSE	TRUE	0.00173071	24.7817	53.5013	21.6159
rs79438518	A	T	A	T	-0.2845	-0.0054	0.0122	0.0103156	FALSE	TRUE	FALSE	GCST90093061	9	18625668	0.1696	0.9746	Myasthenia gravis	TRUE	reported	textfile	GCST90274795	9	18625666	0.0618	4.15e-06	9_18625666_A_T	13809	Interleukin-10 levels	2	TRUE	0.00153258	13809	FALSE	TRUE	0.00195085	26.988	53.5013	21.1928
rs143313574	T	C	T	C	-0.3868	-0.0339	0.0107	0.00787072	FALSE	FALSE	FALSE	GCST90093061	16	5197085	0.2059	0.8692	Myasthenia gravis	TRUE	reported	textfile	GCST90274796	16	5247086	0.0841	4.24e-06	16_5247086_T_C	9956	Interleukin-10 receptor subunit alpha levels	2	TRUE	0.00212061	9956	FALSE	TRUE	0.00316749	31.6293	53.5013	21.1534
rs17832137	A	G	A	G	0.1676	0.0056	0.0481	0.0470936	FALSE	FALSE	FALSE	GCST90093061	14	54538817	0.0882	0.9496	Myasthenia gravis	TRUE	reported	textfile	GCST90274796	14	55005535	0.0343	1.03e-06	14_55005535_A_G	10289	Interleukin-10 receptor subunit alpha levels	2	TRUE	0.0023156	10289	FALSE	TRUE	0.00257226	26.5291	53.5013	23.8759
rs180893431	A	C	A	C	0.4057	-0.0333	0.9896	0.991227	FALSE	FALSE	FALSE	GCST90093061	6	77994030	0.1947	0.8641	Myasthenia gravis	TRUE	reported	textfile	GCST90274796	6	78703747	0.0865	2.73e-06	6_78703747_A_C	9340	Interleukin-10 receptor subunit alpha levels	2	TRUE	0.00235018	9340	FALSE	TRUE	0.00338792	31.7439	53.5013	21.9977
rs286605	T	G	T	G	0.0623	-0.0542	0.5891	0.576641	FALSE	FALSE	FALSE	GCST90093061	5	155064079	0.0367	0.1396	Myasthenia gravis	TRUE	reported	textfile	GCST90274796	5	154443639	0.0131	1.98e-06	5_154443639_T_G	11793	Interleukin-10 receptor subunit alpha levels	2	TRUE	0.00191448	11793	FALSE	TRUE	0.00187902	22.1972	53.5013	22.6169
rs3135932	A	G	A	G	-0.0844	-0.0541	0.8171	0.838506	FALSE	FALSE	FALSE	GCST90093061	11	117993348	0.052	0.2984	Myasthenia gravis	TRUE	reported	textfile	GCST90274796	11	117864063	0.0168	5.07e-07	11_117864063_A_G	11793	Interleukin-10 receptor subunit alpha levels	2	TRUE	0.00213593	11793	FALSE	TRUE	0.00212914	25.1582	53.5013	25.2387
rs41272625	T	G	T	G	0.082	0.0243	0.1526	0.166318	FALSE	FALSE	FALSE	GCST90093061	3	158822502	0.0476	0.6093	Myasthenia gravis	TRUE	reported	textfile	GCST90274796	3	158540291	0.0179	4.63e-06	3_158540291_T_G	11784	Interleukin-10 receptor subunit alpha levels	2	TRUE	0.00177799	11784	FALSE	TRUE	0.001739	20.5246	53.5013	20.9856
rs6670799	A	G	A	G	-0.1247	-0.1428	0.0839	0.0860157	FALSE	FALSE	FALSE	GCST90093061	1	56100680	0.0668	0.03261	Myasthenia gravis	TRUE	reported	textfile	GCST90274796	1	56566352	0.0252	7.48e-07	1_56566352_A_G	11345	Interleukin-10 receptor subunit alpha levels	2	TRUE	0.00215411	11345	FALSE	TRUE	0.00239038	27.1791	53.5013	24.4868
rs74719858	A	G	A	G	0.3915	0.1609	0.9853	0.997359	FALSE	FALSE	FALSE	GCST90093061	14	65940970	0.4728	0.7337	Myasthenia gravis	TRUE	reported	textfile	GCST90274796	14	66407688	0.0823	1.97e-06	14_66407688_A_G	10858	Interleukin-10 receptor subunit alpha levels	2	TRUE	0.00208013	10858	FALSE	TRUE	0.00443996	48.4152	53.5013	22.6289
rs80137559	T	C	T	C	0.2347	0.0042	0.9822	0.979892	FALSE	FALSE	FALSE	GCST90093061	10	18046174	0.1273	0.9738	Myasthenia gravis	TRUE	reported	textfile	GCST90274796	10	18335103	0.0511	4.37e-06	10_18335103_T_C	11791	Interleukin-10 receptor subunit alpha levels	2	TRUE	0.0017862	11791	FALSE	TRUE	0.00192609	22.7505	53.5013	21.0952
rs111850948	A	G	A	G	-0.0843	-0.0291	0.1348	0.132508	FALSE	FALSE	FALSE	GCST90093061	7	25700522	0.0546	0.5937	Myasthenia gravis	TRUE	reported	textfile	GCST90274797	7	25740142	0.0181	3.2e-06	7_25740142_A_G	14286	Interleukin-10 receptor subunit beta levels	2	TRUE	0.00151631	14286	FALSE	TRUE	0.00165764	23.7171	53.5013	21.6919
rs112798338	T	C	T	C	0.1926	-0.1394	0.026	0.024815	FALSE	FALSE	FALSE	GCST90093061	1	228246071	0.1163	0.2307	Myasthenia gravis	TRUE	reported	textfile	GCST90274797	1	228433772	0.0411	2.78e-06	1_228433772_T_C	14286	Interleukin-10 receptor subunit beta levels	2	TRUE	0.00153501	14286	FALSE	TRUE	0.00187878	26.8869	53.5013	21.9598
rs114288486	T	C	T	C	0.1449	0.0187	0.0363	0.0365819	FALSE	FALSE	FALSE	GCST90093061	1	212623566	0.0942	0.8425	Myasthenia gravis	TRUE	reported	textfile	GCST90274797	1	212796908	0.0311	3.17e-06	1_212796908_T_C	14730	Interleukin-10 receptor subunit beta levels	2	TRUE	0.00147174	14730	FALSE	TRUE	0.00146898	21.6669	53.5013	21.7078
rs1153572	T	C	T	C	-0.0548	-0.0155	0.5866	0.578668	FALSE	FALSE	FALSE	GCST90093061	3	4234119	0.0367	0.672	Myasthenia gravis	TRUE	reported	textfile	GCST90274797	3	4275803	0.0119	4.12e-06	3_4275803_T_C	14286	Interleukin-10 receptor subunit beta levels	2	TRUE	0.00148243	14286	FALSE	TRUE	0.00145648	20.8347	53.5013	21.2064
rs116315732	T	C	T	C	0.1988	-0.2765	0.0212	0.0186178	FALSE	FALSE	FALSE	GCST90093061	2	175765923	0.1692	0.1023	Myasthenia gravis	TRUE	reported	textfile	GCST90274797	2	176630651	0.0402	7.6e-07	2_176630651_T_C	14734	Interleukin-10 receptor subunit beta levels	2	TRUE	0.00165729	14734	FALSE	TRUE	0.00164018	24.2029	53.5013	24.4557
rs117883662	C	G	C	G	-0.4295	-0.6264	0.9904	0.995568	FALSE	TRUE	FALSE	GCST90093061	19	49049794	0.2472	0.01128	Myasthenia gravis	TRUE	reported	textfile	GCST90274797	19	49553051	0.0907	2.19e-06	19_49553051_C_G	8938	Interleukin-10 receptor subunit beta levels	2	TRUE	0.00250311	8938	FALSE	TRUE	0.00350783	31.4563	53.5013	22.4239
rs142421172	A	G	A	G	0.208	0.0316	0.0438	0.0412886	FALSE	FALSE	FALSE	GCST90093061	1	179712952	0.0898	0.7254	Myasthenia gravis	TRUE	reported	textfile	GCST90274797	1	179682087	0.031	1.95e-11	1_179682087_A_G	12840	Interleukin-10 receptor subunit beta levels	2	TRUE	0.00349451	12840	FALSE	TRUE	0.00362393	46.6932	53.5013	45.0198
rs149156511	A	G	A	G	0.2066	-0.2393	0.0323	0.0250765	FALSE	FALSE	FALSE	GCST90093061	20	40809273	0.1239	0.05343	Myasthenia gravis	TRUE	reported	textfile	GCST90274797	20	39437913	0.0444	3.27e-06	20_39437913_A_G	14286	Interleukin-10 receptor subunit beta levels	2	TRUE	0.00151352	14286	FALSE	TRUE	0.0026683	38.2159	53.5013	21.6518
rs1605333	C	G	C	G	-0.0601	-0.0117	0.6484	0.676581	FALSE	TRUE	FALSE	GCST90093061	12	57994449	0.0408	0.7754	Myasthenia gravis	TRUE	reported	textfile	GCST90274797	12	58388232	0.0124	1.25e-06	12_58388232_C_G	13237	Interleukin-10 receptor subunit beta levels	2	TRUE	0.00177179	13237	FALSE	TRUE	0.00164691	21.8329	53.5013	23.4912
rs192325200	A	G	A	G	-0.2327	-0.2008	0.9827	0.984546	FALSE	FALSE	FALSE	GCST90093061	10	69717422	0.1482	0.1753	Myasthenia gravis	TRUE	reported	textfile	GCST90274797	10	71477178	0.0505	4.07e-06	10_71477178_A_G	13867	Interleukin-10 receptor subunit beta levels	2	TRUE	0.00152906	13867	FALSE	TRUE	0.00184115	25.5747	53.5013	21.2329
rs2266590	A	G	A	G	-0.4105	-0.0107	0.5426	0.535928	FALSE	FALSE	FALSE	GCST90093061	21	33287091	0.0366	0.7711	Myasthenia gravis	TRUE	reported	textfile	GCST90274797	21	34659396	0.0108	1e-300	21_34659396_A_G	14714	Interleukin-10 receptor subunit beta levels	2	TRUE	0.0894182	14714	FALSE	TRUE	0.0836435	1342.89	53.5013	1444.7
rs34361138	A	G	A	G	0.0532	0.0095	0.5488	0.546858	FALSE	FALSE	FALSE	GCST90093061	6	41206420	0.0367	0.7957	Myasthenia gravis	TRUE	reported	textfile	GCST90274797	6	41174158	0.0113	2.5e-06	6_41174158_A_G	14732	Interleukin-10 receptor subunit beta levels	2	TRUE	0.00150249	14732	FALSE	TRUE	0.00140164	20.6751	53.5013	22.1649
rs55780441	T	C	T	C	0.1783	-0.0268	0.9674	0.971956	FALSE	FALSE	FALSE	GCST90093061	16	13115226	0.1043	0.7974	Myasthenia gravis	TRUE	reported	textfile	GCST90274797	16	13209083	0.0348	3e-07	16_13209083_T_C	14734	Interleukin-10 receptor subunit beta levels	2	TRUE	0.00177873	14734	FALSE	TRUE	0.00200519	29.5999	53.5013	26.2509
rs6517157	T	C	T	C	0.1509	0.1131	0.9258	0.92817	FALSE	FALSE	FALSE	GCST90093061	21	33262503	0.074	0.1266	Myasthenia gravis	TRUE	reported	textfile	GCST90274797	21	34634808	0.0251	1.83e-09	21_34634808_T_C	14286	Interleukin-10 receptor subunit beta levels	2	TRUE	0.00252397	14286	FALSE	TRUE	0.00312845	44.8271	53.5013	36.1436
rs6584485	T	C	T	C	0.0743	-0.0252	0.8362	0.820673	FALSE	FALSE	FALSE	GCST90093061	10	102177487	0.0451	0.5769	Myasthenia gravis	TRUE	reported	textfile	GCST90274797	10	103937244	0.0161	3.93e-06	10_103937244_T_C	14286	Interleukin-10 receptor subunit beta levels	2	TRUE	0.00148877	14286	FALSE	TRUE	0.00151228	21.6341	53.5013	21.2974
rs75710908	A	G	A	G	0.1586	0.1196	0.9665	0.972152	FALSE	FALSE	FALSE	GCST90093061	21	33137778	0.1243	0.3361	Myasthenia gravis	TRUE	reported	textfile	GCST90274797	21	34510084	0.0341	3.3e-06	21_34510084_A_G	14708	Interleukin-10 receptor subunit beta levels	2	TRUE	0.00146881	14708	FALSE	TRUE	0.00162886	23.9931	53.5013	21.632
rs7574167	A	G	A	G	0.0637	0.0737	0.2684	0.269762	FALSE	FALSE	FALSE	GCST90093061	2	42923784	0.0401	0.06591	Myasthenia gravis	TRUE	reported	textfile	GCST90274797	2	43150924	0.0135	2.38e-06	2_43150924_A_G	12832	Interleukin-10 receptor subunit beta levels	2	TRUE	0.00173233	12832	FALSE	TRUE	0.00159355	20.4778	53.5013	22.2644
rs7855466	T	C	T	C	0.0861	0.0065	0.1723	0.146131	FALSE	FALSE	FALSE	GCST90093061	9	133245916	0.0521	0.9004	Myasthenia gravis	TRUE	reported	textfile	GCST90274797	9	136121303	0.0169	3.49e-07	9_136121303_T_C	11783	Interleukin-10 receptor subunit beta levels	2	TRUE	0.00219834	11783	FALSE	TRUE	0.00211444	24.963	53.5013	25.9557
rs9685374	A	G	A	G	-0.0618	-0.003	0.2721	0.270311	FALSE	FALSE	FALSE	GCST90093061	4	118830106	0.0412	0.9426	Myasthenia gravis	TRUE	reported	textfile	GCST90274797	4	119751261	0.0134	3.99e-06	4_119751261_A_G	14286	Interleukin-10 receptor subunit beta levels	2	TRUE	0.00148686	14286	FALSE	TRUE	0.00151289	21.6429	53.5013	21.27
rs10043720	A	G	A	G	-0.4981	-0.0392	0.3025	0.313195	FALSE	FALSE	FALSE	GCST90093061	5	159340325	0.0396	0.3225	Myasthenia gravis	TRUE	reported	textfile	GCST90274798	5	158767333	0.0132	1e-300	5_158767333_A_G	12402	Interleukin-12 subunit beta levels	2	TRUE	0.103004	12402	FALSE	TRUE	0.104697	1450.05	53.5013	1423.92
rs10769256	T	C	T	C	0.0585	0.0144	0.4	0.411461	FALSE	FALSE	FALSE	GCST90093061	11	47356845	0.037	0.6975	Myasthenia gravis	TRUE	reported	textfile	GCST90274798	11	47378396	0.0123	1.97e-06	11_47378396_T_C	14091	Interleukin-12 subunit beta levels	2	TRUE	0.00160297	14091	FALSE	TRUE	0.00164268	23.1818	53.5013	22.6205
rs10774625	A	G	A	G	0.131	0.1286	0.49	0.509832	FALSE	FALSE	FALSE	GCST90093061	12	111472415	0.0365	0.0004193	Myasthenia gravis	TRUE	reported	textfile	GCST90274798	12	111910219	0.0131	1.52e-23	12_111910219_A_G	11784	Interleukin-12 subunit beta levels	2	TRUE	0.00841609	11784	FALSE	TRUE	0.00857707	101.929	53.5013	100
rs1110261	A	G	A	G	0.0843	-0.0354	0.2045	0.207698	FALSE	FALSE	FALSE	GCST90093061	3	4978251	0.0455	0.4366	Myasthenia gravis	TRUE	reported	textfile	GCST90274798	3	5019936	0.0148	1.23e-08	3_5019936_A_G	14287	Interleukin-12 subunit beta levels	2	TRUE	0.00226603	14287	FALSE	TRUE	0.00231216	33.1058	53.5013	32.4438
rs12588969	C	G	C	G	-0.1297	0.0358	0.6875	0.673666	FALSE	TRUE	FALSE	GCST90093061	14	102764421	0.0391	0.3592	Myasthenia gravis	TRUE	reported	textfile	GCST90274798	14	103230758	0.0127	1.74e-24	14_103230758_C_G	14287	Interleukin-12 subunit beta levels	2	TRUE	0.00724825	14287	FALSE	TRUE	0.00722824	104.007	53.5013	104.297
rs12639588	A	G	A	G	-0.2517	0.0437	0.5635	0.542125	FALSE	FALSE	FALSE	GCST90093061	3	188403475	0.0371	0.2383	Myasthenia gravis	TRUE	reported	textfile	GCST90274798	3	188121263	0.0117	1.18e-102	3_188121263_A_G	14287	Interleukin-12 subunit beta levels	2	TRUE	0.031381	14287	FALSE	TRUE	0.0311655	459.521	53.5013	462.801
rs12766137	C	G	C	G	0.0709	-0.0069	0.8109	0.817051	FALSE	TRUE	FALSE	GCST90093061	10	92766026	0.0475	0.8848	Myasthenia gravis	TRUE	reported	textfile	GCST90274798	10	94525783	0.0149	1.95e-06	10_94525783_C_G	14726	Interleukin-12 subunit beta levels	2	TRUE	0.00153542	14726	FALSE	TRUE	0.00154163	22.7341	53.5013	22.6423
rs142057772	A	G	A	G	-0.1893	-0.1081	0.03	0.0268546	FALSE	FALSE	FALSE	GCST90093061	12	17098283	0.1338	0.4192	Myasthenia gravis	TRUE	reported	textfile	GCST90274798	12	17251217	0.0363	1.84e-07	12_17251217_A_G	14728	Interleukin-12 subunit beta levels	2	TRUE	0.00184333	14728	FALSE	TRUE	0.00208557	30.7763	53.5013	27.1949
rs148549227	T	C	T	C	0.1088	0.069	0.0889	0.0861988	FALSE	FALSE	FALSE	GCST90093061	3	171630920	0.0609	0.2575	Myasthenia gravis	TRUE	reported	textfile	GCST90274798	3	171348710	0.0228	1.82e-06	3_171348710_T_C	12403	Interleukin-12 subunit beta levels	2	TRUE	0.00183288	12403	FALSE	TRUE	0.00191759	23.8257	53.5013	22.7713
rs2249989	C	G	C	G	-0.0669	-0.0414	0.2514	0.237076	FALSE	TRUE	FALSE	GCST90093061	10	71345664	0.0436	0.3426	Myasthenia gravis	TRUE	reported	textfile	GCST90274798	10	73105421	0.0138	1.25e-06	10_73105421_C_G	14286	Interleukin-12 subunit beta levels	2	TRUE	0.00164259	14286	FALSE	TRUE	0.0016846	24.1035	53.5013	23.5014
rs539598	T	C	T	C	-0.0672	0.0138	0.2822	0.295597	FALSE	FALSE	FALSE	GCST90093061	11	96292910	0.0403	0.7329	Myasthenia gravis	TRUE	reported	textfile	GCST90274798	11	96026074	0.0129	1.9e-07	11_96026074_T_C	14731	Interleukin-12 subunit beta levels	2	TRUE	0.00183902	14731	FALSE	TRUE	0.00182949	26.9959	53.5013	27.1368
rs568297	T	C	T	C	-0.0699	-0.1052	0.6522	0.654146	FALSE	FALSE	FALSE	GCST90093061	12	120783960	0.0384	0.006198	Myasthenia gravis	TRUE	reported	textfile	GCST90274798	12	121221763	0.0122	1.01e-08	12_121221763_T_C	14725	Interleukin-12 subunit beta levels	2	TRUE	0.0022247	14725	FALSE	TRUE	0.00221664	32.7081	53.5013	32.8273
rs61938962	T	C	T	C	0.0713	0.034	0.3226	0.324844	FALSE	FALSE	FALSE	GCST90093061	12	56052982	0.0395	0.3891	Myasthenia gravis	TRUE	reported	textfile	GCST90274798	12	56446766	0.0125	1.17e-08	12_56446766_T_C	14732	Interleukin-12 subunit beta levels	2	TRUE	0.00220393	14732	FALSE	TRUE	0.00222187	32.801	53.5013	32.5356
rs6870256	T	C	T	C	0.0725	0.033	0.5786	0.568392	FALSE	FALSE	FALSE	GCST90093061	5	159420063	0.0371	0.3745	Myasthenia gravis	TRUE	reported	textfile	GCST90274798	5	158847071	0.0119	1.11e-09	5_158847071_T_C	14716	Interleukin-12 subunit beta levels	2	TRUE	0.00251627	14716	FALSE	TRUE	0.00256318	37.8115	53.5013	37.1178
rs6968201	T	G	T	G	-0.0622	0.0294	0.5425	0.544178	FALSE	FALSE	FALSE	GCST90093061	7	6369165	0.0365	0.4204	Myasthenia gravis	TRUE	reported	textfile	GCST90274798	7	6408796	0.0119	1.72e-07	7_6408796_T_G	14287	Interleukin-12 subunit beta levels	2	TRUE	0.00190887	14287	FALSE	TRUE	0.00192044	27.4863	53.5013	27.3204
rs73416208	A	G	A	G	-0.1477	0.0354	0.0654	0.0576838	FALSE	FALSE	FALSE	GCST90093061	22	37485173	0.0766	0.6439	Myasthenia gravis	TRUE	reported	textfile	GCST90274798	22	37881211	0.0246	1.92e-09	22_37881211_A_G	14729	Interleukin-12 subunit beta levels	2	TRUE	0.00244183	14729	FALSE	TRUE	0.00266682	39.3793	53.5013	36.0488
rs76428106	T	C	T	C	-0.3406	0.0429	0.9832	0.985017	FALSE	FALSE	FALSE	GCST90093061	13	28029870	0.1478	0.7716	Myasthenia gravis	TRUE	reported	textfile	GCST90274798	13	28604007	0.0535	1.94e-10	13_28604007_T_C	13800	Interleukin-12 subunit beta levels	2	TRUE	0.00292881	13800	FALSE	TRUE	0.0038324	53.0828	53.5013	40.5305
rs8026767	A	G	A	G	-0.0743	-0.0047	0.2595	0.251654	FALSE	FALSE	FALSE	GCST90093061	15	79968212	0.0421	0.9118	Myasthenia gravis	TRUE	reported	textfile	GCST90274798	15	80260554	0.0132	1.81e-08	15_80260554_A_G	14734	Interleukin-12 subunit beta levels	2	TRUE	0.00214603	14734	FALSE	TRUE	0.00212163	31.3223	53.5013	31.6833
rs911263	T	C	T	C	0.0781	0.1216	0.7185	0.698965	FALSE	FALSE	FALSE	GCST90093061	14	68286876	0.0399	0.002337	Myasthenia gravis	TRUE	reported	textfile	GCST90274798	14	68753593	0.0128	1.05e-09	14_68753593_T_C	14735	Interleukin-12 subunit beta levels	2	TRUE	0.00252055	14735	FALSE	TRUE	0.00246739	36.4419	53.5013	37.2291
rs10446322	A	G	A	G	0.064	-0.0322	0.3961	0.427229	FALSE	FALSE	FALSE	GCST90093061	3	143349408	0.0369	0.3831	Myasthenia gravis	TRUE	reported	textfile	GCST90274799	3	143068250	0.0132	1.24e-06	3_143068250_A_G	11777	Interleukin-13 levels	2	TRUE	0.00199244	11777	FALSE	TRUE	0.00195957	23.1192	53.5013	23.5078
rs10893042	C	G	C	G	-0.0702	0.0066	0.6744	0.651871	FALSE	TRUE	FALSE	GCST90093061	11	123462262	0.0384	0.8631	Myasthenia gravis	TRUE	reported	textfile	GCST90274799	11	123332970	0.015	2.87e-06	11_123332970_C_G	11344	Interleukin-13 levels	2	TRUE	0.00192737	11344	FALSE	TRUE	0.00216424	24.6001	53.5013	21.9024
rs10917637	A	G	A	G	0.0692	-0.0742	0.3447	0.341147	FALSE	FALSE	FALSE	GCST90093061	1	162908861	0.0392	0.0582	Myasthenia gravis	TRUE	reported	textfile	GCST90274799	1	162878651	0.0136	3.61e-07	1_162878651_A_G	11772	Interleukin-13 levels	2	TRUE	0.00219484	11772	FALSE	TRUE	0.00216333	25.5176	53.5013	25.8901
rs11251952	A	G	A	G	-0.1845	-0.0597	0.0751	0.0162775	FALSE	FALSE	FALSE	GCST90093061	10	3581769	0.1508	0.692	Myasthenia gravis	TRUE	reported	textfile	GCST90274799	10	3623961	0.0397	3.36e-06	10_3623961_A_G	11344	Interleukin-13 levels	2	TRUE	0.00190062	11344	FALSE	TRUE	0.00472887	53.8897	53.5013	21.5979
rs13119159	A	G	A	G	0.0739	0.0243	0.4958	0.505543	FALSE	FALSE	FALSE	GCST90093061	4	40936565	0.0366	0.5064	Myasthenia gravis	TRUE	reported	textfile	GCST90274799	4	40938582	0.0132	2.16e-08	4_40938582_A_G	11344	Interleukin-13 levels	2	TRUE	0.00275583	11344	FALSE	TRUE	0.00273041	31.0531	53.5013	31.343
rs141726773	T	C	T	C	0.2093	0.0973	0.9682	0.977826	FALSE	FALSE	FALSE	GCST90093061	13	41235956	0.1424	0.4943	Myasthenia gravis	TRUE	reported	textfile	GCST90274799	13	41810092	0.0446	2.69e-06	13_41810092_T_C	11344	Interleukin-13 levels	2	TRUE	0.00193792	11344	FALSE	TRUE	0.00269749	30.6777	53.5013	22.0226
rs183684201	C	G	C	G	-0.2968	-0.1635	0.9858	0.992979	FALSE	TRUE	FALSE	GCST90093061	5	9974531	0.2394	0.4946	Myasthenia gravis	TRUE	reported	textfile	GCST90274799	5	9974643	0.0628	2.29e-06	5_9974643_C_G	11782	Interleukin-13 levels	2	TRUE	0.00189252	11782	FALSE	TRUE	0.00246624	29.1241	53.5013	22.3362
rs55924857	T	C	T	C	-0.0934	0.0288	0.8535	0.856627	FALSE	FALSE	FALSE	GCST90093061	15	57538496	0.0536	0.591	Myasthenia gravis	TRUE	reported	textfile	GCST90274799	15	57830694	0.0183	3.33e-07	15_57830694_T_C	11792	Interleukin-13 levels	2	TRUE	0.00220455	11792	FALSE	TRUE	0.00218155	25.7767	53.5013	26.049
rs59235092	A	G	A	G	0.2122	-0.0913	0.0274	0.0248804	FALSE	FALSE	FALSE	GCST90093061	16	79944024	0.1133	0.4204	Myasthenia gravis	TRUE	reported	textfile	GCST90274799	16	79977921	0.0439	1.34e-06	16_79977921_A_G	11784	Interleukin-13 levels	2	TRUE	0.00197917	11784	FALSE	TRUE	0.00239997	28.3445	53.5013	23.3648
rs76219628	A	G	A	G	0.169	-0.0402	0.0397	0.0372356	FALSE	FALSE	FALSE	GCST90093061	7	154626599	0.0976	0.6804	Myasthenia gravis	TRUE	reported	textfile	GCST90274799	7	154418309	0.0357	2.2e-06	7_154418309_A_G	11344	Interleukin-13 levels	2	TRUE	0.00197192	11344	FALSE	TRUE	0.00217771	24.7535	53.5013	22.4097
rs117428573	A	C	A	C	-0.3132	0.0206	0.0119	0.0144732	FALSE	FALSE	FALSE	GCST90093061	8	27839464	0.1607	0.8979	Myasthenia gravis	TRUE	reported	textfile	GCST90274800	8	27696981	0.0684	4.67e-06	8_27696981_A_C	10857	Interleukin-15 receptor subunit alpha levels	2	TRUE	0.00192781	10857	FALSE	TRUE	0.00230686	25.0989	53.5013	20.9668
rs117484888	A	G	A	G	0.3794	0.0253	0.0158	0.00963575	FALSE	FALSE	FALSE	GCST90093061	21	13931456	0.1994	0.899	Myasthenia gravis	TRUE	reported	textfile	GCST90274800	21	15303777	0.0799	2.05e-06	21_15303777_A_G	7423	Interleukin-15 receptor subunit alpha levels	2	TRUE	0.00302915	7423	FALSE	TRUE	0.00447677	33.3715	53.5013	22.5476
rs12570881	A	T	A	T	-0.0867	-0.0946	0.8028	0.819509	FALSE	TRUE	FALSE	GCST90093061	10	5773231	0.0473	0.04549	Myasthenia gravis	TRUE	reported	textfile	GCST90274800	10	5815194	0.0174	6.27e-07	10_5815194_A_T	11344	Interleukin-15 receptor subunit alpha levels	2	TRUE	0.00218424	11344	FALSE	TRUE	0.00238003	27.0587	53.5013	24.8279
rs145793996	A	G	A	G	-0.2278	-0.1385	0.9801	0.983696	FALSE	FALSE	FALSE	GCST90093061	11	37572544	0.147	0.3461	Myasthenia gravis	TRUE	reported	textfile	GCST90274800	11	37594094	0.0492	3.66e-06	11_37594094_A_G	11779	Interleukin-15 receptor subunit alpha levels	2	TRUE	0.00181699	11779	FALSE	TRUE	0.00202424	23.8878	53.5013	21.4377
rs192538756	A	T	A	T	0.1159	-0.0063	0.8743	0.857216	FALSE	TRUE	FALSE	GCST90093061	20	2648748	0.0515	0.9028	Myasthenia gravis	TRUE	reported	textfile	GCST90274800	20	2629394	0.0241	1.52e-06	20_2629394_A_T	9461	Interleukin-15 receptor subunit alpha levels	2	TRUE	0.00243909	9461	FALSE	TRUE	0.00295252	28.0106	53.5013	23.1277
rs2228059	T	G	T	G	0.3692	-0.0446	0.5146	0.51514	FALSE	FALSE	FALSE	GCST90093061	10	5960405	0.0367	0.2241	Myasthenia gravis	TRUE	reported	textfile	GCST90274800	10	6002368	0.0127	8.39e-186	10_6002368_T_G	11344	Interleukin-15 receptor subunit alpha levels	2	TRUE	0.069345	11344	FALSE	TRUE	0.0680962	828.784	53.5013	845.115
rs2836464	A	G	A	G	0.0796	-0.0544	0.8384	0.843697	FALSE	FALSE	FALSE	GCST90093061	21	38524668	0.0509	0.2851	Myasthenia gravis	TRUE	reported	textfile	GCST90274800	21	39896592	0.0169	2.48e-06	21_39896592_A_G	11791	Interleukin-15 receptor subunit alpha levels	2	TRUE	0.00187827	11791	FALSE	TRUE	0.00171692	20.2755	53.5013	22.1847
rs4459616	T	C	T	C	0.14	-0.0157	0.0658	0.0616191	FALSE	FALSE	FALSE	GCST90093061	18	12175380	0.0793	0.8431	Myasthenia gravis	TRUE	reported	textfile	GCST90274800	18	12175379	0.0294	1.92e-06	18_12175379_T_C	9899	Interleukin-15 receptor subunit alpha levels	2	TRUE	0.00228593	9899	FALSE	TRUE	0.00240964	23.9058	53.5013	22.6757
rs649129	T	C	T	C	-0.0726	0.0352	0.2166	0.215582	FALSE	FALSE	FALSE	GCST90093061	9	133278860	0.0449	0.4334	Myasthenia gravis	TRUE	reported	textfile	GCST90274800	9	136154304	0.0158	4.33e-06	9_136154304_T_C	10918	Interleukin-15 receptor subunit alpha levels	2	TRUE	0.00193044	10918	FALSE	TRUE	0.00178873	19.5608	53.5013	21.1134
rs6845172	C	G	C	G	0.0778	-0.0202	0.8203	0.817548	FALSE	TRUE	FALSE	GCST90093061	4	139736199	0.0476	0.6709	Myasthenia gravis	TRUE	reported	textfile	GCST90274800	4	140657353	0.0162	1.57e-06	4_140657353_C_G	11772	Interleukin-15 receptor subunit alpha levels	2	TRUE	0.0019557	11772	FALSE	TRUE	0.00178447	21.0408	53.5013	23.0637
rs7898286	T	G	T	G	-0.1967	-0.0006	0.3975	0.421829	FALSE	FALSE	FALSE	GCST90093061	10	5967499	0.0368	0.9872	Myasthenia gravis	TRUE	reported	textfile	GCST90274800	10	6009462	0.0135	4.34e-48	10_6009462_T_G	11344	Interleukin-15 receptor subunit alpha levels	2	TRUE	0.0183737	11344	FALSE	TRUE	0.0185325	214.164	53.5013	212.296
rs115193412	T	C	T	C	0.1688	0.0907	0.0418	0.0324765	FALSE	FALSE	FALSE	GCST90093061	3	63498940	0.1002	0.3657	Myasthenia gravis	TRUE	reported	textfile	GCST90274801	3	63484616	0.0349	1.32e-06	3_63484616_T_C	11778	Interleukin-17A levels	2	TRUE	0.0019826	11778	FALSE	TRUE	0.00228248	26.94	53.5013	23.3934
rs12599620	T	C	T	C	-0.0726	-0.0122	0.7391	0.760126	FALSE	FALSE	FALSE	GCST90093061	16	7961844	0.043	0.7762	Myasthenia gravis	TRUE	reported	textfile	GCST90274801	16	8011846	0.0153	2.08e-06	16_8011846_T_C	11336	Interleukin-17A levels	2	TRUE	0.00198265	11336	FALSE	TRUE	0.00203273	23.0859	53.5013	22.516
rs1462017	C	G	C	G	-0.0893	0.0337	0.1776	0.189394	FALSE	TRUE	FALSE	GCST90093061	8	69194157	0.0461	0.4654	Myasthenia gravis	TRUE	reported	textfile	GCST90274801	8	70106392	0.017	1.5e-07	8_70106392_C_G	11774	Interleukin-17A levels	2	TRUE	0.0023385	11774	FALSE	TRUE	0.00232948	27.4867	53.5013	27.5934
rs17448036	A	G	A	G	-0.0585	-0.0543	0.5609	0.565371	FALSE	FALSE	FALSE	GCST90093061	3	189861722	0.0367	0.1385	Myasthenia gravis	TRUE	reported	textfile	GCST90274801	3	189579511	0.0128	4.87e-06	3_189579511_A_G	11783	Interleukin-17A levels	2	TRUE	0.00176987	11783	FALSE	TRUE	0.00168574	19.8932	53.5013	20.8878
rs2429911	T	C	T	C	0.2309	0.0499	0.0251	0.0218733	FALSE	FALSE	FALSE	GCST90093061	17	2368763	0.1179	0.6719	Myasthenia gravis	TRUE	reported	textfile	GCST90274801	17	2272057	0.0486	2.02e-06	17_2272057_T_C	11294	Interleukin-17A levels	2	TRUE	0.00199497	11294	FALSE	TRUE	0.00260923	29.5405	53.5013	22.5723
rs28852438	A	G	A	G	-0.068	0.0076	0.2897	0.268284	FALSE	FALSE	FALSE	GCST90093061	7	6341367	0.0422	0.858	Myasthenia gravis	TRUE	reported	textfile	GCST90274801	7	6380998	0.0148	4.34e-06	7_6380998_A_G	11336	Interleukin-17A levels	2	TRUE	0.0018591	11336	FALSE	TRUE	0.001903	21.6097	53.5013	21.1103
rs33998516	A	C	A	C	-0.0802	0.0121	0.7781	0.79744	FALSE	FALSE	FALSE	GCST90093061	1	96156824	0.0461	0.7935	Myasthenia gravis	TRUE	reported	textfile	GCST90274801	1	96622380	0.0164	1.01e-06	1_96622380_A_C	11336	Interleukin-17A levels	2	TRUE	0.00210553	11336	FALSE	TRUE	0.00222112	25.2302	53.5013	23.9145
rs34557923	T	G	T	G	0.2446	-0.1125	0.9819	0.979983	FALSE	FALSE	FALSE	GCST90093061	10	66196007	0.1243	0.3655	Myasthenia gravis	TRUE	reported	textfile	GCST90274801	10	67955765	0.0517	2.23e-06	10_67955765_T_G	10913	Interleukin-17A levels	2	TRUE	0.00204728	10913	FALSE	TRUE	0.00212661	23.2529	53.5013	22.3837
rs4877075	A	G	A	G	0.0908	0.0091	0.1411	0.128573	FALSE	FALSE	FALSE	GCST90093061	9	89361471	0.0593	0.8785	Myasthenia gravis	TRUE	reported	textfile	GCST90274801	9	91976386	0.0192	2.25e-06	9_91976386_A_G	11336	Interleukin-17A levels	2	TRUE	0.00196938	11336	FALSE	TRUE	0.00199835	22.6946	53.5013	22.365
rs75788494	T	C	T	C	-0.2432	-0.1219	0.021	0.0168658	FALSE	FALSE	FALSE	GCST90093061	2	13328501	0.165	0.4599	Myasthenia gravis	TRUE	reported	textfile	GCST90274801	2	13468626	0.0525	3.61e-06	2_13468626_T_C	10574	Interleukin-17A levels	2	TRUE	0.00202568	10574	FALSE	TRUE	0.00243197	25.7735	53.5013	21.459
rs77529534	T	C	T	C	-0.1279	-0.0505	0.9323	0.94752	FALSE	FALSE	FALSE	GCST90093061	9	27215499	0.0862	0.5576	Myasthenia gravis	TRUE	reported	textfile	GCST90274801	9	27215497	0.0272	2.57e-06	9_27215497_T_C	11775	Interleukin-17A levels	2	TRUE	0.00187457	11775	FALSE	TRUE	0.00206498	24.3613	53.5013	22.1107
rs77595989	T	G	T	G	0.1696	-0.0176	0.9648	0.967406	FALSE	FALSE	FALSE	GCST90093061	12	117692888	0.0989	0.8589	Myasthenia gravis	TRUE	reported	textfile	GCST90274801	12	118130693	0.0371	4.84e-06	12_118130693_T_G	11767	Interleukin-17A levels	2	TRUE	0.00177313	11767	FALSE	TRUE	0.00195372	23.0305	53.5013	20.898
rs79982350	C	G	C	G	-0.1467	0.1926	0.0555	0.0539053	FALSE	TRUE	FALSE	GCST90093061	9	31560032	0.0755	0.01075	Myasthenia gravis	TRUE	reported	textfile	GCST90274801	9	31560030	0.0295	6.6e-07	9_31560030_C_G	11336	Interleukin-17A levels	2	TRUE	0.00217714	11336	FALSE	TRUE	0.00225624	25.63	53.5013	24.7295
rs1072074	A	G	A	G	-0.0649	-0.0269	0.5847	0.622441	FALSE	FALSE	FALSE	GCST90093061	4	24756697	0.0383	0.4836	Myasthenia gravis	TRUE	reported	textfile	GCST90274802	4	24758319	0.0141	4.17e-06	4_24758319_A_G	11785	Interleukin-17C levels	2	TRUE	0.0017948	11785	FALSE	TRUE	0.00204557	24.1524	53.5013	21.1861
rs10870773	A	G	A	G	-0.0816	-0.0393	0.8025	0.820725	FALSE	FALSE	FALSE	GCST90093061	13	43822273	0.0469	0.4024	Myasthenia gravis	TRUE	reported	textfile	GCST90274802	13	44396409	0.0171	1.82e-06	13_44396409_A_G	11345	Interleukin-17C levels	2	TRUE	0.0020035	11345	FALSE	TRUE	0.00211068	23.9921	53.5013	22.7713
rs114882743	A	T	A	T	-0.3259	-0.0129	0.9804	0.983487	FALSE	TRUE	FALSE	GCST90093061	1	176961118	0.1383	0.926	Myasthenia gravis	TRUE	reported	textfile	GCST90274802	1	176930254	0.0548	2.73e-09	1_176930254_A_T	11345	Interleukin-17C levels	2	TRUE	0.00310833	11345	FALSE	TRUE	0.00408186	46.4903	53.5013	35.3678
rs11931996	T	C	T	C	-0.1219	0.0532	0.9068	0.915252	FALSE	FALSE	FALSE	GCST90093061	4	151370757	0.0664	0.4227	Myasthenia gravis	TRUE	reported	textfile	GCST90274802	4	152291909	0.0262	3.28e-06	4_152291909_T_C	11345	Interleukin-17C levels	2	TRUE	0.0019048	11345	FALSE	TRUE	0.00251168	28.5618	53.5013	21.6474
rs12092228	T	G	T	G	0.1508	0.0708	0.0512	0.0532124	FALSE	FALSE	FALSE	GCST90093061	1	242372703	0.0811	0.3827	Myasthenia gravis	TRUE	reported	textfile	GCST90274802	1	242536005	0.0327	4e-06	1_242536005_T_G	9892	Interleukin-17C levels	2	TRUE	0.00214574	9892	FALSE	TRUE	0.00220942	21.8995	53.5013	21.267
rs12445031	C	G	C	G	-0.09	0.1014	0.1382	0.148785	FALSE	TRUE	FALSE	GCST90093061	16	76592976	0.0497	0.04116	Myasthenia gravis	TRUE	reported	textfile	GCST90274802	16	76626873	0.0195	3.92e-06	16_76626873_C_G	11339	Interleukin-17C levels	2	TRUE	0.00187544	11339	FALSE	TRUE	0.00192943	21.9163	53.5013	21.3018
rs12863903	T	C	T	C	-0.0857	0.0295	0.1597	0.169234	FALSE	FALSE	FALSE	GCST90093061	13	95986397	0.0475	0.5347	Myasthenia gravis	TRUE	reported	textfile	GCST90274802	13	96638651	0.018	1.93e-06	13_96638651_T_C	11345	Interleukin-17C levels	2	TRUE	0.00199444	11345	FALSE	TRUE	0.0019712	22.4035	53.5013	22.6682
rs12895022	T	C	T	C	0.1091	0.0481	0.0906	0.0852967	FALSE	FALSE	FALSE	GCST90093061	14	101866897	0.0638	0.4505	Myasthenia gravis	TRUE	reported	textfile	GCST90274802	14	102333234	0.0236	3.78e-06	14_102333234_T_C	11774	Interleukin-17C levels	2	TRUE	0.00181212	11774	FALSE	TRUE	0.00196138	23.1348	53.5013	21.371
rs149756404	A	C	A	C	-0.2749	0.0402	0.9809	0.979238	FALSE	FALSE	FALSE	GCST90093061	2	238806392	0.1256	0.7489	Myasthenia gravis	TRUE	reported	textfile	GCST90274802	2	239715033	0.0524	1.55e-07	2_239715033_A_C	11302	Interleukin-17C levels	2	TRUE	0.0024297	11302	FALSE	TRUE	0.00283164	32.0884	53.5013	27.5224
rs17700884	T	G	T	G	-0.105	-0.0522	0.3783	0.341893	FALSE	FALSE	FALSE	GCST90093061	16	88618087	0.0388	0.1781	Myasthenia gravis	TRUE	reported	textfile	GCST90274802	16	88684495	0.0136	1.16e-14	16_88684495_T_G	11775	Interleukin-17C levels	2	TRUE	0.00503756	11775	FALSE	TRUE	0.00518592	61.3721	53.5013	59.6075
rs1920106	T	C	T	C	0.0633	0.0281	0.3948	0.385365	FALSE	FALSE	FALSE	GCST90093061	7	21200481	0.0378	0.4578	Myasthenia gravis	TRUE	reported	textfile	GCST90274802	7	21240100	0.0132	1.62e-06	7_21240100_T_C	11792	Interleukin-17C levels	2	TRUE	0.0019467	11792	FALSE	TRUE	0.00191476	22.6183	53.5013	22.9964
rs2814092	C	G	C	G	0.0624	-0.0082	0.6437	0.650812	FALSE	TRUE	FALSE	GCST90093061	6	65837453	0.0384	0.8313	Myasthenia gravis	TRUE	reported	textfile	GCST90274802	6	66547346	0.0135	3.8e-06	6_66547346_C_G	11792	Interleukin-17C levels	2	TRUE	0.00180885	11792	FALSE	TRUE	0.00178607	21.0954	53.5013	21.3649
rs39779	C	G	C	G	0.1077	0.0313	0.1032	0.0981487	FALSE	TRUE	FALSE	GCST90093061	16	8343904	0.0582	0.5912	Myasthenia gravis	TRUE	reported	textfile	GCST90274802	16	8393906	0.0227	2.09e-06	16_8393906_C_G	11345	Interleukin-17C levels	2	TRUE	0.00198057	11345	FALSE	TRUE	0.00214702	24.4061	53.5013	22.5102
rs554604740	A	G	A	G	0.1926	-0.0225	0.0286	0.0292733	FALSE	FALSE	FALSE	GCST90093061	12	52356468	0.1073	0.8339	Myasthenia gravis	TRUE	reported	textfile	GCST90274802	12	52750252	0.0401	1.56e-06	12_52750252_A_G	11149	Interleukin-17C levels	2	TRUE	0.00206523	11149	FALSE	TRUE	0.00206114	23.0229	53.5013	23.0687
rs59356989	A	G	A	G	-0.0882	-0.1377	0.8432	0.857346	FALSE	FALSE	FALSE	GCST90093061	5	108088065	0.052	0.008093	Myasthenia gravis	TRUE	reported	textfile	GCST90274802	5	107423766	0.0177	6.26e-07	5_107423766_A_G	11790	Interleukin-17C levels	2	TRUE	0.00210202	11790	FALSE	TRUE	0.00205704	24.2984	53.5013	24.8308
rs72815428	T	C	T	C	-0.1673	-0.0392	0.0423	0.036778	FALSE	FALSE	FALSE	GCST90093061	5	175409303	0.0995	0.6939	Myasthenia gravis	TRUE	reported	textfile	GCST90274802	5	174836306	0.0366	4.85e-06	5_174836306_T_C	11775	Interleukin-17C levels	2	TRUE	0.00177163	11775	FALSE	TRUE	0.00226773	26.7587	53.5013	20.8944
rs75246422	T	C	T	C	-0.0951	-0.0439	0.1233	0.114688	FALSE	FALSE	FALSE	GCST90093061	5	174752757	0.0592	0.4578	Myasthenia gravis	TRUE	reported	textfile	GCST90274802	5	174179760	0.0201	2.23e-06	5_174179760_T_C	11793	Interleukin-17C levels	2	TRUE	0.00189494	11793	FALSE	TRUE	0.00195526	23.0997	53.5013	22.3856
rs77654242	T	G	T	G	-0.2174	0.0404	0.9707	0.975799	FALSE	FALSE	FALSE	GCST90093061	2	135917758	0.1169	0.7296	Myasthenia gravis	TRUE	reported	textfile	GCST90274802	2	136675328	0.0469	3.56e-06	2_136675328_T_G	10294	Interleukin-17C levels	2	TRUE	0.00208338	10294	FALSE	TRUE	0.00268845	27.7441	53.5013	21.4869
rs8015296	C	G	C	G	-0.1162	0.0915	0.0991	0.0989462	FALSE	TRUE	FALSE	GCST90093061	14	92297563	0.0609	0.1334	Myasthenia gravis	TRUE	reported	textfile	GCST90274802	14	92763907	0.0253	4.37e-06	14_92763907_C_G	9461	Interleukin-17C levels	2	TRUE	0.00222515	9461	FALSE	TRUE	0.00241097	22.8605	53.5013	21.0946
rs112338272	A	C	A	C	-0.1954	0.0612	0.0236	0.0207881	FALSE	FALSE	FALSE	GCST90093061	9	20069043	0.1306	0.6394	Myasthenia gravis	TRUE	reported	textfile	GCST90274803	9	20069041	0.0425	4.27e-06	9_20069041_A_C	14721	Interleukin-18 levels	2	TRUE	0.00143407	14721	FALSE	TRUE	0.00175962	25.9455	53.5013	21.1384
rs113552426	C	G	C	G	-0.278	-0.1531	0.9792	0.984115	FALSE	TRUE	FALSE	GCST90093061	16	84696829	0.1471	0.298	Myasthenia gravis	TRUE	reported	textfile	GCST90274803	16	84730435	0.0581	1.71e-06	16_84730435_C_G	11249	Interleukin-18 levels	2	TRUE	0.0020315	11249	FALSE	TRUE	0.00314814	35.519	53.5013	22.8948
rs11605127	C	G	C	G	-0.0629	0.0327	0.7543	0.779136	FALSE	TRUE	FALSE	GCST90093061	11	268430	0.047	0.486	Myasthenia gravis	TRUE	reported	textfile	GCST90274803	11	268430	0.0137	4.41e-06	11_268430_C_G	14730	Interleukin-18 levels	2	TRUE	0.00142921	14730	FALSE	TRUE	0.00146649	21.6303	53.5013	21.0795
rs12201187	A	T	A	T	0.0676	0.0316	0.2767	0.249091	FALSE	TRUE	FALSE	GCST90093061	6	162364046	0.0422	0.4539	Myasthenia gravis	TRUE	reported	textfile	GCST90274803	6	162785078	0.0138	9.65e-07	6_162785078_A_T	13245	Interleukin-18 levels	2	TRUE	0.00180868	13245	FALSE	TRUE	0.00182916	24.2679	53.5013	23.9958
rs12648080	A	G	A	G	0.072	-0.0295	0.8077	0.812972	FALSE	FALSE	FALSE	GCST90093061	4	120972146	0.0467	0.5277	Myasthenia gravis	TRUE	reported	textfile	GCST90274803	4	121893301	0.0146	8.16e-07	4_121893301_A_G	14743	Interleukin-18 levels	2	TRUE	0.00164709	14743	FALSE	TRUE	0.00161037	23.7767	53.5013	24.3198
rs12711729	T	C	T	C	-0.0702	-0.0613	0.7336	0.753262	FALSE	FALSE	FALSE	GCST90093061	2	125993444	0.0417	0.1412	Myasthenia gravis	TRUE	reported	textfile	GCST90274803	2	126751021	0.0153	4.47e-06	2_126751021_T_C	11345	Interleukin-18 levels	2	TRUE	0.0018525	11345	FALSE	TRUE	0.00192618	21.8909	53.5013	21.0519
rs139760701	A	T	A	T	-0.3049	0.4665	0.989	0.985043	FALSE	TRUE	FALSE	GCST90093061	3	115283053	0.1822	0.01047	Myasthenia gravis	TRUE	reported	textfile	GCST90274803	3	115001900	0.0604	4.46e-07	3_115001900_A_T	13809	Interleukin-18 levels	2	TRUE	0.00184222	13809	FALSE	TRUE	0.00202271	27.9842	53.5013	25.4824
rs1403742	A	T	A	T	-0.0567	0.0038	0.371	0.354745	FALSE	TRUE	FALSE	GCST90093061	20	52673277	0.0382	0.9203	Myasthenia gravis	TRUE	reported	textfile	GCST90274803	20	51289816	0.0124	4.82e-06	20_51289816_A_T	14296	Interleukin-18 levels	2	TRUE	0.00146061	14296	FALSE	TRUE	0.00150045	21.4796	53.5013	20.9085
rs148504635	A	C	A	C	0.2532	0.1398	0.9857	0.99005	FALSE	FALSE	FALSE	GCST90093061	16	54127552	0.225	0.5345	Myasthenia gravis	TRUE	reported	textfile	GCST90274803	16	54161464	0.0525	1.42e-06	16_54161464_A_C	14737	Interleukin-18 levels	2	TRUE	0.00157606	14737	FALSE	TRUE	0.00180733	26.6793	53.5013	23.26
rs17229943	A	C	A	C	-0.16	0.0368	0.9351	0.958371	FALSE	FALSE	FALSE	GCST90093061	5	69386709	0.1007	0.7147	Myasthenia gravis	TRUE	reported	textfile	GCST90274803	5	68682536	0.0267	2.07e-09	5_68682536_A_C	14744	Interleukin-18 levels	2	TRUE	0.00242999	14744	FALSE	TRUE	0.00310722	45.9495	53.5013	35.9102
rs2108621	T	C	T	C	0.0581	0.0002	0.3565	0.354209	FALSE	FALSE	FALSE	GCST90093061	19	5344978	0.0384	0.9959	Myasthenia gravis	TRUE	reported	textfile	GCST90274803	19	5344989	0.0126	4.01e-06	19_5344989_T_C	14296	Interleukin-18 levels	2	TRUE	0.00148529	14296	FALSE	TRUE	0.00154878	22.1726	53.5013	21.2623
rs2954016	T	C	T	C	-0.0759	-0.0515	0.3451	0.365387	FALSE	FALSE	FALSE	GCST90093061	8	125390243	0.038	0.1752	Myasthenia gravis	TRUE	reported	textfile	GCST90274803	8	126402485	0.0156	1.14e-06	8_126402485_T_C	13421	Interleukin-18 levels	2	TRUE	0.00176096	13421	FALSE	TRUE	0.00260395	35.0337	53.5013	23.672
rs35495214	T	C	T	C	0.1374	0.0764	0.0465	0.0449102	FALSE	FALSE	FALSE	GCST90093061	11	112562996	0.0945	0.4189	Myasthenia gravis	TRUE	reported	textfile	GCST90274803	11	112433719	0.0291	2.34e-06	11_112433719_T_C	14735	Interleukin-18 levels	2	TRUE	0.00151091	14735	FALSE	TRUE	0.00167408	24.7056	53.5013	22.294
rs385076	T	C	T	C	-0.1857	-0.089	0.3734	0.367492	FALSE	FALSE	FALSE	GCST90093061	2	32264782	0.0382	0.01992	Myasthenia gravis	TRUE	reported	textfile	GCST90274803	2	32489851	0.0123	1.68e-51	2_32489851_T_C	14296	Interleukin-18 levels	2	TRUE	0.015696	14296	FALSE	TRUE	0.0161368	234.443	53.5013	227.936
rs4140444	A	G	A	G	0.2157	-0.0642	0.0204	0.0201344	FALSE	FALSE	FALSE	GCST90093061	6	38332626	0.1309	0.6241	Myasthenia gravis	TRUE	reported	textfile	GCST90274803	6	38300402	0.0461	2.88e-06	6_38300402_A_G	14741	Interleukin-18 levels	2	TRUE	0.00148315	14741	FALSE	TRUE	0.00185956	27.4591	53.5013	21.8927
rs56836641	T	C	T	C	-0.163	0.1125	0.0477	0.0363596	FALSE	FALSE	FALSE	GCST90093061	7	155845280	0.0938	0.2303	Myasthenia gravis	TRUE	reported	textfile	GCST90274803	7	155637974	0.0301	6.12e-08	7_155637974_T_C	14743	Interleukin-18 levels	2	TRUE	0.00198542	14743	FALSE	TRUE	0.00241378	35.6676	53.5013	29.3253
rs5744249	A	C	A	C	0.2039	-0.0844	0.7618	0.762702	FALSE	FALSE	FALSE	GCST90093061	11	112154583	0.0441	0.05566	Myasthenia gravis	TRUE	reported	textfile	GCST90274803	11	112025306	0.0135	1.53e-51	11_112025306_A_C	14742	Interleukin-18 levels	2	TRUE	0.0152405	14742	FALSE	TRUE	0.0150885	225.812	53.5013	228.122
rs57954386	C	G	C	G	-0.1248	-0.0014	0.0665	0.0722616	FALSE	TRUE	FALSE	GCST90093061	11	86975139	0.0702	0.9845	Myasthenia gravis	TRUE	reported	textfile	GCST90274803	11	86686181	0.0259	1.45e-06	11_86686181_C_G	12201	Interleukin-18 levels	2	TRUE	0.00189968	12201	FALSE	TRUE	0.00193373	23.6352	53.5013	23.2183
rs60235102	T	C	T	C	0.1154	-0.0242	0.9237	0.930824	FALSE	FALSE	FALSE	GCST90093061	11	105190161	0.0742	0.744	Myasthenia gravis	TRUE	reported	textfile	GCST90274803	11	105060888	0.0225	2.91e-07	11_105060888_T_C	14722	Interleukin-18 levels	2	TRUE	0.00178387	14722	FALSE	TRUE	0.00187714	27.6835	53.5013	26.3055
rs67424072	T	G	T	G	-0.082	0.0145	0.8341	0.827263	FALSE	FALSE	FALSE	GCST90093061	7	11064540	0.0505	0.7741	Myasthenia gravis	TRUE	reported	textfile	GCST90274803	7	11104167	0.0165	6.71e-07	7_11104167_T_G	14296	Interleukin-18 levels	2	TRUE	0.00172487	14296	FALSE	TRUE	0.0018609	26.6492	53.5013	24.6979
rs77994606	A	G	A	G	-0.2314	-0.1731	0.9814	0.984834	FALSE	FALSE	FALSE	GCST90093061	18	31183761	0.1505	0.2501	Myasthenia gravis	TRUE	reported	textfile	GCST90274803	18	28763724	0.0472	9.46e-07	18_28763724_A_G	14743	Interleukin-18 levels	2	TRUE	0.00162783	14743	FALSE	TRUE	0.00195486	28.873	53.5013	24.0349
rs10171395	A	C	A	C	0.0912	-0.0004	0.1155	0.0888529	FALSE	FALSE	FALSE	GCST90093061	2	104134234	0.0691	0.9949	Myasthenia gravis	TRUE	reported	textfile	GCST90274804	2	104750692	0.019	1.59e-06	2_104750692_A_C	14295	interleukin-18 receptor 1 levels	2	TRUE	0.00160938	14295	FALSE	TRUE	0.00169941	24.3311	53.5013	23.04
rs117524772	A	C	A	C	0.2911	0.0818	0.0232	0.0247235	FALSE	FALSE	FALSE	GCST90093061	17	66365806	0.1162	0.4819	Myasthenia gravis	TRUE	reported	textfile	GCST90274804	17	64361924	0.0451	1.09e-10	17_64361924_A_C	14295	interleukin-18 receptor 1 levels	2	TRUE	0.00290632	14295	FALSE	TRUE	0.00384068	55.1065	53.5013	41.6612
rs1812326	T	C	T	C	0.2401	0.0498	0.3831	0.356745	FALSE	FALSE	FALSE	GCST90093061	2	102243951	0.0383	0.1942	Myasthenia gravis	TRUE	reported	textfile	GCST90274804	2	102860411	0.0117	1.39e-93	2_102860411_T_C	14737	interleukin-18 receptor 1 levels	2	TRUE	0.0277859	14737	FALSE	TRUE	0.0272484	412.752	53.5013	421.127
rs35021151	A	G	A	G	-0.1646	-0.0319	0.0317	0.0337186	FALSE	FALSE	FALSE	GCST90093061	3	58429057	0.1028	0.756	Myasthenia gravis	TRUE	reported	textfile	GCST90274804	3	58414784	0.0342	1.49e-06	3_58414784_A_G	14735	interleukin-18 receptor 1 levels	2	TRUE	0.00156976	14735	FALSE	TRUE	0.00166325	24.5456	53.5013	23.1637
rs35679975	T	C	T	C	0.0726	0.0128	0.8161	0.813966	FALSE	FALSE	FALSE	GCST90093061	20	52578402	0.0472	0.7861	Myasthenia gravis	TRUE	reported	textfile	GCST90274804	20	51194941	0.0149	1.1e-06	20_51194941_T_C	14726	interleukin-18 receptor 1 levels	2	TRUE	0.00160981	14726	FALSE	TRUE	0.00158208	23.3315	53.5013	23.7411
rs58933240	A	C	A	C	0.2921	-0.0286	0.626	0.473747	FALSE	FALSE	FALSE	GCST90093061	2	102326460	0.0367	0.4345	Myasthenia gravis	TRUE	reported	textfile	GCST90274804	2	102942920	0.0144	1.75e-91	2_102942920_A_C	12411	interleukin-18 receptor 1 levels	2	TRUE	0.0320948	12411	FALSE	TRUE	0.039952	516.396	53.5013	411.47
rs62257659	A	G	A	G	-0.2015	0.1889	0.9745	0.972596	FALSE	FALSE	FALSE	GCST90093061	3	79540268	0.1336	0.1574	Myasthenia gravis	TRUE	reported	textfile	GCST90274804	3	79589418	0.042	1.61e-06	3_79589418_A_G	14727	interleukin-18 receptor 1 levels	2	TRUE	0.00156069	14727	FALSE	TRUE	0.00201791	29.7738	53.5013	23.0171
rs7149605	A	G	A	G	0.1075	-0.0902	0.0957	0.0964882	FALSE	FALSE	FALSE	GCST90093061	14	94387704	0.0629	0.1515	Myasthenia gravis	TRUE	reported	textfile	GCST90274804	14	94854041	0.0203	1.19e-07	14_94854041_A_G	14731	interleukin-18 receptor 1 levels	2	TRUE	0.00190032	14731	FALSE	TRUE	0.00200019	29.5199	53.5013	28.043
rs78199195	A	G	A	G	-0.0956	0.0954	0.8928	0.893968	FALSE	FALSE	FALSE	GCST90093061	3	147164328	0.0598	0.1104	Myasthenia gravis	TRUE	reported	textfile	GCST90274804	3	146882115	0.0196	1.07e-06	3_146882115_A_G	14295	interleukin-18 receptor 1 levels	2	TRUE	0.00166172	14295	FALSE	TRUE	0.00174942	25.0483	53.5013	23.7905
rs10233998	T	G	T	G	0.131	0.0144	0.0604	0.0816489	FALSE	FALSE	FALSE	GCST90093061	7	89431617	0.0607	0.812	Myasthenia gravis	TRUE	reported	textfile	GCST90274805	7	89060931	0.0286	4.64e-06	7_89060931_T_G	11785	Interleukin-1-alpha levels	2	TRUE	0.00177739	11785	FALSE	TRUE	0.00194784	22.9962	53.5013	20.9802
rs115602471	T	C	T	C	0.2215	0.0714	0.0311	0.0296917	FALSE	FALSE	FALSE	GCST90093061	2	170108340	0.0993	0.4723	Myasthenia gravis	TRUE	reported	textfile	GCST90274805	2	170964850	0.0469	2.33e-06	2_170964850_T_C	11340	Interleukin-1-alpha levels	2	TRUE	0.00196341	11340	FALSE	TRUE	0.00295677	33.6232	53.5013	22.305
rs117537822	T	C	T	C	0.2176	0.0995	0.9755	0.97963	FALSE	FALSE	FALSE	GCST90093061	17	33746595	0.1416	0.4821	Myasthenia gravis	TRUE	reported	textfile	GCST90274805	17	32073614	0.0439	7.17e-07	17_32073614_T_C	11788	Interleukin-1-alpha levels	2	TRUE	0.00208026	11788	FALSE	TRUE	0.00226329	26.7357	53.5013	24.5691
rs11759846	A	G	A	G	-0.3263	0.2164	0.0799	0.0676202	FALSE	FALSE	FALSE	GCST90093061	6	32618445	0.0639	0.0007064	Myasthenia gravis	TRUE	reported	textfile	GCST90274805	6	32586222	0.0266	1.36e-34	6_32586222_A_G	11788	Interleukin-1-alpha levels	2	TRUE	0.0126065	11788	FALSE	TRUE	0.0156547	187.441	53.5013	150.477
rs11878153	A	G	A	G	0.1116	0.0273	0.9015	0.9132	FALSE	FALSE	FALSE	GCST90093061	18	308555	0.0672	0.6848	Myasthenia gravis	TRUE	reported	textfile	GCST90274805	18	308555	0.0221	4.42e-07	18_308555_A_G	11787	Interleukin-1-alpha levels	2	TRUE	0.00215911	11787	FALSE	TRUE	0.00221187	26.1247	53.5013	25.5002
rs12047801	T	C	T	C	0.0783	-0.037	0.174	0.175745	FALSE	FALSE	FALSE	GCST90093061	1	104570782	0.048	0.4413	Myasthenia gravis	TRUE	reported	textfile	GCST90274805	1	105113404	0.0171	4.67e-06	1_105113404_T_C	11785	Interleukin-1-alpha levels	2	TRUE	0.00177625	11785	FALSE	TRUE	0.00176231	20.802	53.5013	20.9668
rs16886503	A	T	A	T	0.2438	-0.0092	0.9824	0.982232	FALSE	TRUE	FALSE	GCST90093061	8	88731788	0.1269	0.9419	Myasthenia gravis	TRUE	reported	textfile	GCST90274805	8	89744017	0.0524	3.28e-06	8_89744017_A_T	11786	Interleukin-1-alpha levels	2	TRUE	0.00183364	11786	FALSE	TRUE	0.00205541	24.2708	53.5013	21.6474
rs4767214	T	C	T	C	0.062	-0.021	0.5326	0.52054	FALSE	FALSE	FALSE	GCST90093061	12	114101816	0.0367	0.5662	Myasthenia gravis	TRUE	reported	textfile	GCST90274805	12	114539621	0.013	1.85e-06	12_114539621_T_C	11772	Interleukin-1-alpha levels	2	TRUE	0.00192878	11772	FALSE	TRUE	0.00191383	22.569	53.5013	22.7456
rs523604	A	G	A	G	0.0754	-0.0428	0.5264	0.535288	FALSE	FALSE	FALSE	GCST90093061	11	118885029	0.0366	0.2423	Myasthenia gravis	TRUE	reported	textfile	GCST90274805	11	118755738	0.0142	1.1e-07	11_118755738_A_G	10290	Interleukin-1-alpha levels	2	TRUE	0.00273304	10290	FALSE	TRUE	0.00283466	29.2458	53.5013	28.1946
rs61098036	A	G	A	G	-0.0856	-0.0069	0.8232	0.834976	FALSE	FALSE	FALSE	GCST90093061	17	55432224	0.0521	0.8947	Myasthenia gravis	TRUE	reported	textfile	GCST90274805	17	53509585	0.0187	4.7e-06	17_53509585_A_G	9891	Interleukin-1-alpha levels	2	TRUE	0.00211443	9891	FALSE	TRUE	0.00213287	21.1371	53.5013	20.9539
rs7138836	A	T	A	T	-0.0982	-0.01	0.1141	0.103653	FALSE	TRUE	FALSE	GCST90093061	12	103499823	0.0577	0.8622	Myasthenia gravis	TRUE	reported	textfile	GCST90274805	12	103893601	0.0207	2.1e-06	12_103893601_A_T	11775	Interleukin-1-alpha levels	2	TRUE	0.00190795	11775	FALSE	TRUE	0.0019495	22.9963	53.5013	22.5052
rs10996419	T	C	T	C	-0.1222	0.042	0.9188	0.942107	FALSE	FALSE	FALSE	GCST90093061	10	65443180	0.0783	0.5911	Myasthenia gravis	TRUE	reported	textfile	GCST90274806	10	67202938	0.0259	2.38e-06	10_67202938_T_C	11784	Interleukin-2 levels	2	TRUE	0.00188584	11784	FALSE	TRUE	0.00222818	26.311	53.5013	22.2609
rs142641125	T	C	T	C	0.2095	0.2482	0.0287	0.0229584	FALSE	FALSE	FALSE	GCST90093061	3	12354735	0.1186	0.03641	Myasthenia gravis	TRUE	reported	textfile	GCST90274806	3	12396234	0.0419	5.73e-07	3_12396234_T_C	11789	Interleukin-2 levels	2	TRUE	0.00211649	11789	FALSE	TRUE	0.002447	28.9135	53.5013	25
rs144129701	C	G	C	G	-0.2699	0.2751	0.9727	0.984494	FALSE	TRUE	FALSE	GCST90093061	14	55097176	0.1853	0.1377	Myasthenia gravis	TRUE	reported	textfile	GCST90274806	14	55563894	0.0576	2.79e-06	14_55563894_C_G	11341	Interleukin-2 levels	2	TRUE	0.00193262	11341	FALSE	TRUE	0.00386881	44.0388	53.5013	21.9564
rs1671226	C	G	C	G	-0.0849	-0.0227	0.2053	0.213072	FALSE	TRUE	FALSE	GCST90093061	19	54991478	0.0447	0.6116	Myasthenia gravis	TRUE	reported	textfile	GCST90274806	19	55502846	0.017	5.91e-07	19_55502846_C_G	11341	Interleukin-2 levels	2	TRUE	0.00219477	11341	FALSE	TRUE	0.002352	26.7322	53.5013	24.9412
rs28515912	A	C	A	C	-0.0723	-0.0887	0.6969	0.705109	FALSE	FALSE	FALSE	GCST90093061	17	253508	0.0394	0.02454	Myasthenia gravis	TRUE	reported	textfile	GCST90274806	17	103299	0.0149	1.22e-06	17_103299_A_C	10723	Interleukin-2 levels	2	TRUE	0.00219137	10723	FALSE	TRUE	0.00220833	23.7279	53.5013	23.5453
rs36006983	T	C	T	C	-0.0728	-0.0361	0.7384	0.740541	FALSE	FALSE	FALSE	GCST90093061	16	77397842	0.0421	0.3905	Myasthenia gravis	TRUE	reported	textfile	GCST90274806	16	77431739	0.0153	1.95e-06	16_77431739_T_C	11341	Interleukin-2 levels	2	TRUE	0.00199269	11341	FALSE	TRUE	0.00204749	23.2641	53.5013	22.6402
rs4703508	T	C	T	C	-0.1216	0.0633	0.9334	0.928523	FALSE	FALSE	FALSE	GCST90093061	5	35188700	0.0718	0.3784	Myasthenia gravis	TRUE	reported	textfile	GCST90274806	5	35188802	0.026	2.91e-06	5_35188802_T_C	11789	Interleukin-2 levels	2	TRUE	0.0018523	11789	FALSE	TRUE	0.0018384	21.7091	53.5013	21.8736
rs6535212	T	G	T	G	-0.0646	-0.0106	0.6861	0.686897	FALSE	FALSE	FALSE	GCST90093061	4	137314002	0.0395	0.7878	Myasthenia gravis	TRUE	reported	textfile	GCST90274806	4	138235156	0.0139	3.36e-06	4_138235156_T_G	11784	Interleukin-2 levels	2	TRUE	0.00182987	11784	FALSE	TRUE	0.00179752	21.2165	53.5013	21.5991
rs74852566	T	G	T	G	-0.1999	-0.2139	0.0244	0.0183955	FALSE	FALSE	FALSE	GCST90093061	10	2251609	0.151	0.1565	Myasthenia gravis	TRUE	reported	textfile	GCST90274806	10	2293803	0.0431	3.52e-06	10_2293803_T_G	11789	Interleukin-2 levels	2	TRUE	0.0018217	11789	FALSE	TRUE	0.00190247	22.4671	53.5013	21.5115
rs75739108	T	C	T	C	0.1737	0.015	0.039	0.0339539	FALSE	FALSE	FALSE	GCST90093061	3	137528626	0.1004	0.8811	Myasthenia gravis	TRUE	reported	textfile	GCST90274806	3	137247468	0.038	4.85e-06	3_137247468_T_C	11341	Interleukin-2 levels	2	TRUE	0.00183932	11341	FALSE	TRUE	0.00226161	25.7025	53.5013	20.8945
rs7638939	A	T	A	T	0.0854	-0.0003	0.8293	0.835682	FALSE	TRUE	FALSE	GCST90093061	3	126272197	0.051	0.9954	Myasthenia gravis	TRUE	reported	textfile	GCST90274806	3	125991040	0.0174	9.2e-07	3_125991040_A_T	11769	Interleukin-2 levels	2	TRUE	0.00204298	11769	FALSE	TRUE	0.00206486	24.3475	53.5013	24.0889
rs77832761	A	G	A	G	0.1922	0.0212	0.0318	0.0231415	FALSE	FALSE	FALSE	GCST90093061	13	85294543	0.1202	0.8602	Myasthenia gravis	TRUE	reported	textfile	GCST90274806	13	85868678	0.0414	3.44e-06	13_85868678_A_G	11785	Interleukin-2 levels	2	TRUE	0.00182581	11785	FALSE	TRUE	0.00227473	26.8642	53.5013	21.5529
rs77853517	T	C	T	C	-0.1048	-0.0155	0.8961	0.917279	FALSE	FALSE	FALSE	GCST90093061	3	64879940	0.0696	0.8241	Myasthenia gravis	TRUE	reported	textfile	GCST90274806	3	64865615	0.0217	1.37e-06	3_64865615_T_C	11787	Interleukin-2 levels	2	TRUE	0.00197522	11787	FALSE	TRUE	0.00204515	24.1515	53.5013	23.324
rs79419497	A	G	A	G	0.2016	-0.0039	0.9733	0.969145	FALSE	FALSE	FALSE	GCST90093061	2	191714658	0.1054	0.9708	Myasthenia gravis	TRUE	reported	textfile	GCST90274806	2	192579384	0.0424	1.99e-06	2_192579384_A_G	11789	Interleukin-2 levels	2	TRUE	0.00191432	11789	FALSE	TRUE	0.00211237	24.9512	53.5013	22.6073
rs79925007	T	G	T	G	0.1176	0.0832	0.9036	0.912964	FALSE	FALSE	FALSE	GCST90093061	4	34711812	0.068	0.2212	Myasthenia gravis	TRUE	reported	textfile	GCST90274806	4	34713434	0.0255	3.99e-06	4_34713434_T_G	11341	Interleukin-2 levels	2	TRUE	0.00187217	11341	FALSE	TRUE	0.00240934	27.3855	53.5013	21.2684
rs114209791	A	G	A	G	-0.2134	0.258	0.9756	0.980375	FALSE	FALSE	FALSE	GCST90093061	2	51987992	0.1538	0.09334	Myasthenia gravis	TRUE	reported	textfile	GCST90274807	2	52215130	0.046	3.5e-06	2_52215130_A_G	11784	Interleukin-20 levels	2	TRUE	0.00182331	11784	FALSE	TRUE	0.00216811	25.6001	53.5013	21.5215
rs114363239	T	C	T	C	-0.2372	-0.0892	0.0189	0.0181863	FALSE	FALSE	FALSE	GCST90093061	1	40968293	0.1473	0.5449	Myasthenia gravis	TRUE	reported	textfile	GCST90274807	1	41433965	0.0487	1.11e-06	1_41433965_T_C	11782	Interleukin-20 levels	2	TRUE	0.0020098	11782	FALSE	TRUE	0.00208658	24.6313	53.5013	23.7231
rs117977288	T	G	T	G	-0.1546	-0.0713	0.9553	0.957718	FALSE	FALSE	FALSE	GCST90093061	16	80655416	0.0977	0.4658	Myasthenia gravis	TRUE	reported	textfile	GCST90274807	16	80689313	0.0316	9.96e-07	16_80689313_T_G	11784	Interleukin-20 levels	2	TRUE	0.00202742	11784	FALSE	TRUE	0.00204125	24.0992	53.5013	23.9356
rs12498781	A	G	A	G	0.0635	0.0011	0.3202	0.324752	FALSE	FALSE	FALSE	GCST90093061	4	132262302	0.0393	0.9777	Myasthenia gravis	TRUE	reported	textfile	GCST90274807	4	133183457	0.0137	3.57e-06	4_133183457_A_G	11763	Interleukin-20 levels	2	TRUE	0.00182335	11763	FALSE	TRUE	0.00175542	20.6817	53.5013	21.4836
rs138771212	A	G	A	G	-0.3596	0.0696	0.9909	0.989972	FALSE	FALSE	FALSE	GCST90093061	8	67926872	0.1736	0.6886	Myasthenia gravis	TRUE	reported	textfile	GCST90274807	8	68839107	0.0778	3.8e-06	8_68839107_A_G	11336	Interleukin-20 levels	2	TRUE	0.00188139	11336	FALSE	TRUE	0.00233206	26.4934	53.5013	21.3639
rs146918864	T	C	T	C	-0.2551	-0.0938	0.0228	0.0109432	FALSE	FALSE	FALSE	GCST90093061	2	141156397	0.2098	0.6547	Myasthenia gravis	TRUE	reported	textfile	GCST90274807	2	141913966	0.0515	7.29e-07	2_141913966_T_C	11438	Interleukin-20 levels	2	TRUE	0.00214093	11438	FALSE	TRUE	0.00289981	33.2586	53.5013	24.5362
rs188205021	T	C	T	C	-0.222	0.0362	0.0255	0.0271814	FALSE	FALSE	FALSE	GCST90093061	11	100725295	0.1107	0.744	Myasthenia gravis	TRUE	reported	textfile	GCST90274807	11	100596026	0.0427	2e-07	11_100596026_T_C	11774	Interleukin-20 levels	2	TRUE	0.00229089	11774	FALSE	TRUE	0.00244939	28.905	53.5013	27.0303
rs200680034	A	G	A	G	-0.3598	-0.1334	0.0177	0.0134796	FALSE	FALSE	FALSE	GCST90093061	7	76610194	0.1778	0.4528	Myasthenia gravis	TRUE	reported	textfile	GCST90274807	7	76239511	0.071	4.03e-07	7_76239511_A_G	8243	Interleukin-20 levels	2	TRUE	0.00310652	8243	FALSE	TRUE	0.00450163	37.2657	53.5013	25.6806
rs28542561	T	C	T	C	-0.1753	-0.1156	0.965	0.96215	FALSE	FALSE	FALSE	GCST90093061	15	23524802	0.0869	0.1835	Myasthenia gravis	TRUE	reported	textfile	GCST90274807	15	23769949	0.0372	2.45e-06	15_23769949_T_C	11774	Interleukin-20 levels	2	TRUE	0.00188282	11774	FALSE	TRUE	0.00207582	24.4874	53.5013	22.2064
rs72633862	T	G	T	G	-0.1722	-0.0341	0.0444	0.0261224	FALSE	FALSE	FALSE	GCST90093061	1	9686007	0.1286	0.7908	Myasthenia gravis	TRUE	reported	textfile	GCST90274807	1	9746065	0.0376	4.65e-06	1_9746065_T_G	11774	Interleukin-20 levels	2	TRUE	0.00177856	11774	FALSE	TRUE	0.00251626	29.6961	53.5013	20.9745
rs113153423	A	G	A	G	0.1913	0.0115	0.972	0.966281	FALSE	FALSE	FALSE	GCST90093061	8	138975057	0.0969	0.9058	Myasthenia gravis	TRUE	reported	textfile	GCST90274808	8	139987300	0.0407	2.6e-06	8_139987300_A_G	11792	Interleukin-20 receptor subunit alpha levels	2	TRUE	0.00187031	11792	FALSE	TRUE	0.00199198	23.5323	53.5013	22.0923
rs113563938	A	T	A	T	0.3176	-0.0234	0.9871	0.98856	FALSE	TRUE	FALSE	GCST90093061	7	12520928	0.1638	0.8864	Myasthenia gravis	TRUE	reported	textfile	GCST90274808	7	12560554	0.0676	2.62e-06	7_12560554_A_T	11344	Interleukin-20 receptor subunit alpha levels	2	TRUE	0.00194238	11344	FALSE	TRUE	0.00256887	29.2111	53.5013	22.0733
rs11987533	A	G	A	G	0.1171	-0.0022	0.1374	0.13864	FALSE	FALSE	FALSE	GCST90093061	8	35296721	0.0528	0.9673	Myasthenia gravis	TRUE	reported	textfile	GCST90274808	8	35154239	0.0198	3.34e-09	8_35154239_A_G	11344	Interleukin-20 receptor subunit alpha levels	2	TRUE	0.00307437	11344	FALSE	TRUE	0.00325042	36.9865	53.5013	34.9771
rs12056343	T	G	T	G	-0.0761	-0.0183	0.7494	0.749523	FALSE	FALSE	FALSE	GCST90093061	8	78928499	0.0422	0.6642	Myasthenia gravis	TRUE	reported	textfile	GCST90274808	8	79840734	0.0166	4.55e-06	8_79840734_T_G	9894	Interleukin-20 receptor subunit alpha levels	2	TRUE	0.00212006	9894	FALSE	TRUE	0.00217517	21.5637	53.5013	21.0161
rs12138611	C	G	C	G	0.119	-0.0827	0.1039	0.0722224	FALSE	TRUE	FALSE	GCST90093061	1	168211636	0.0793	0.2969	Myasthenia gravis	TRUE	reported	textfile	GCST90274808	1	168180874	0.0256	3.34e-06	1_168180874_C_G	11344	Interleukin-20 receptor subunit alpha levels	2	TRUE	0.00190151	11344	FALSE	TRUE	0.00263691	29.987	53.5013	21.608
rs143067549	T	C	T	C	-0.4166	-0.1692	0.0114	0.00790994	FALSE	FALSE	FALSE	GCST90093061	5	46131893	0.2169	0.4352	Myasthenia gravis	TRUE	reported	textfile	GCST90274808	5	46131995	0.091	4.69e-06	5_46131995_T_C	7315	Interleukin-20 receptor subunit alpha levels	2	TRUE	0.0028577	7315	FALSE	TRUE	0.00391196	28.7205	53.5013	20.9583
rs149111746	A	G	A	G	0.2357	-0.1355	0.0208	0.0276129	FALSE	FALSE	FALSE	GCST90093061	17	61311661	0.112	0.2264	Myasthenia gravis	TRUE	reported	textfile	GCST90274808	17	59389022	0.0511	3.98e-06	17_59389022_A_G	11783	Interleukin-20 receptor subunit alpha levels	2	TRUE	0.00180265	11783	FALSE	TRUE	0.002263	26.7208	53.5013	21.2754
rs544388667	A	G	A	G	0.3626	-0.0496	0.0114	0.00898204	FALSE	FALSE	FALSE	GCST90093061	3	113295005	0.1886	0.7924	Myasthenia gravis	TRUE	reported	textfile	GCST90274808	3	113013852	0.075	1.33e-06	3_113013852_A_G	9261	Interleukin-20 receptor subunit alpha levels	2	TRUE	0.00251811	9261	FALSE	TRUE	0.00296354	27.521	53.5013	23.374
rs59446445	A	G	A	G	0.1741	-0.1495	0.0321	0.0318228	FALSE	FALSE	FALSE	GCST90093061	5	155197884	0.1041	0.1508	Myasthenia gravis	TRUE	reported	textfile	GCST90274808	5	154577444	0.038	4.61e-06	5_154577444_A_G	11790	Interleukin-20 receptor subunit alpha levels	2	TRUE	0.00177753	11790	FALSE	TRUE	0.00188349	22.2445	53.5013	20.9909
rs6920753	A	G	A	G	-0.0664	0.0232	0.704	0.701083	FALSE	FALSE	FALSE	GCST90093061	6	157650129	0.0401	0.563	Myasthenia gravis	TRUE	reported	textfile	GCST90274808	6	158071161	0.0144	4.01e-06	6_158071161_A_G	11762	Interleukin-20 receptor subunit alpha levels	2	TRUE	0.00180476	11762	FALSE	TRUE	0.00183751	21.6489	53.5013	21.2623
rs72785422	T	C	T	C	0.0897	-0.0079	0.8313	0.856248	FALSE	FALSE	FALSE	GCST90093061	16	14194707	0.0536	0.8821	Myasthenia gravis	TRUE	reported	textfile	GCST90274808	16	14288564	0.0195	4.22e-06	16_14288564_T_C	11343	Interleukin-20 receptor subunit alpha levels	2	TRUE	0.00186232	11343	FALSE	TRUE	0.00225677	25.6519	53.5013	21.16
rs117263973	A	G	A	G	0.3467	0.0469	0.0109	0.00875977	FALSE	FALSE	FALSE	GCST90093061	21	40923228	0.2131	0.8257	Myasthenia gravis	TRUE	reported	textfile	GCST90274809	21	42295154	0.0752	4.02e-06	21_42295154_A_G	10858	Interleukin-22 receptor subunit alpha-1 levels	2	TRUE	0.00195413	10858	FALSE	TRUE	0.00259182	28.2099	53.5013	21.2555
rs12240324	A	G	A	G	0.2203	-0.1835	0.9713	0.983631	FALSE	FALSE	FALSE	GCST90093061	10	44173889	0.1239	0.1386	Myasthenia gravis	TRUE	reported	textfile	GCST90274809	10	44669337	0.047	2.77e-06	10_44669337_A_G	11793	Interleukin-22 receptor subunit alpha-1 levels	2	TRUE	0.00185983	11793	FALSE	TRUE	0.00270579	31.9905	53.5013	21.9702
rs13257574	T	C	T	C	0.2714	-0.1843	0.0167	0.0118976	FALSE	FALSE	FALSE	GCST90093061	8	86473536	0.1892	0.33	Myasthenia gravis	TRUE	reported	textfile	GCST90274809	8	87485765	0.0584	3.36e-06	8_87485765_T_C	11306	Interleukin-22 receptor subunit alpha-1 levels	2	TRUE	0.00190692	11306	FALSE	TRUE	0.00241909	27.4117	53.5013	21.597
rs17256492	T	C	T	C	-0.0751	0.0046	0.7694	0.779724	FALSE	FALSE	FALSE	GCST90093061	14	61928189	0.0454	0.9194	Myasthenia gravis	TRUE	reported	textfile	GCST90274809	14	62394907	0.0162	3.56e-06	14_62394907_T_C	11345	Interleukin-22 receptor subunit alpha-1 levels	2	TRUE	0.00189104	11345	FALSE	TRUE	0.00200134	22.7467	53.5013	21.4907
rs3181361	T	C	T	C	0.27	-0.081	0.0163	0.0154407	FALSE	FALSE	FALSE	GCST90093061	9	114905169	0.173	0.6396	Myasthenia gravis	TRUE	reported	textfile	GCST90274809	9	117667449	0.0582	3.5e-06	9_117667449_T_C	11345	Interleukin-22 receptor subunit alpha-1 levels	2	TRUE	0.00189378	11345	FALSE	TRUE	0.0023378	26.5798	53.5013	21.5219
rs4811167	T	C	T	C	0.0632	0.0639	0.5504	0.539223	FALSE	FALSE	FALSE	GCST90093061	20	51385215	0.0368	0.08199	Myasthenia gravis	TRUE	reported	textfile	GCST90274809	20	50001752	0.0134	2.4e-06	20_50001752_T_C	11793	Interleukin-22 receptor subunit alpha-1 levels	2	TRUE	0.00188302	11793	FALSE	TRUE	0.00197683	23.3549	53.5013	22.2446
rs56282088	A	G	A	G	0.2815	0.1324	0.0165	0.0151008	FALSE	FALSE	FALSE	GCST90093061	8	80590101	0.1508	0.3801	Myasthenia gravis	TRUE	reported	textfile	GCST90274809	8	81502336	0.0571	8.23e-07	8_81502336_A_G	10919	Interleukin-22 receptor subunit alpha-1 levels	2	TRUE	0.00222134	10919	FALSE	TRUE	0.00257185	28.1492	53.5013	24.3044
rs7158900	A	G	A	G	-0.0674	0.007	0.6092	0.605863	FALSE	FALSE	FALSE	GCST90093061	14	93731127	0.0373	0.852	Myasthenia gravis	TRUE	reported	textfile	GCST90274809	14	94197473	0.0138	1.04e-06	14_94197473_A_G	11344	Interleukin-22 receptor subunit alpha-1 levels	2	TRUE	0.00209874	11344	FALSE	TRUE	0.00216304	24.5864	53.5013	23.854
rs75590335	A	G	A	G	0.1722	-0.0273	0.0376	0.0317967	FALSE	FALSE	FALSE	GCST90093061	4	156110593	0.1149	0.8123	Myasthenia gravis	TRUE	reported	textfile	GCST90274809	4	157031745	0.037	3.25e-06	4_157031745_A_G	11345	Interleukin-22 receptor subunit alpha-1 levels	2	TRUE	0.00190593	11345	FALSE	TRUE	0.00214605	24.395	53.5013	21.6602
rs78594373	T	C	T	C	-0.1271	-0.0539	0.0671	0.08008	FALSE	FALSE	FALSE	GCST90093061	2	85092921	0.0646	0.404	Myasthenia gravis	TRUE	reported	textfile	GCST90274809	2	85320044	0.0273	3.23e-06	2_85320044_T_C	11767	Interleukin-22 receptor subunit alpha-1 levels	2	TRUE	0.00183897	11767	FALSE	TRUE	0.00202245	23.8424	53.5013	21.6753
rs79229049	A	T	A	T	-0.2102	0.407	0.9695	0.965549	FALSE	TRUE	FALSE	GCST90093061	7	81525425	0.1111	0.0002484	Myasthenia gravis	TRUE	reported	textfile	GCST90274809	7	81154741	0.0412	3.36e-07	7_81154741_A_T	11781	Interleukin-22 receptor subunit alpha-1 levels	2	TRUE	0.00220498	11781	FALSE	TRUE	0.00261302	30.8594	53.5013	26.0298
rs11066309	A	G	A	G	0.0655	0.0746	0.4172	0.438302	FALSE	FALSE	FALSE	GCST90093061	12	112445672	0.0364	0.04071	Myasthenia gravis	TRUE	reported	textfile	GCST90274810	12	112883476	0.0137	1.74e-06	12_112883476_A_G	11336	Interleukin-24 levels	2	TRUE	0.00201272	11336	FALSE	TRUE	0.0020863	23.6955	53.5013	22.8582
rs11256610	A	G	A	G	0.3005	0.1023	0.0145	0.0137803	FALSE	FALSE	FALSE	GCST90093061	10	6080380	0.1358	0.451	Myasthenia gravis	TRUE	reported	textfile	GCST90274810	10	6122343	0.0641	2.76e-06	10_6122343_A_G	10850	Interleukin-24 levels	2	TRUE	0.00202183	10850	FALSE	TRUE	0.00258074	28.0683	53.5013	21.9772
rs117613902	A	G	A	G	-0.3	-0.0637	0.9862	0.985056	FALSE	FALSE	FALSE	GCST90093061	14	97275462	0.1436	0.6572	Myasthenia gravis	TRUE	reported	textfile	GCST90274810	14	97741799	0.0657	4.97e-06	14_97741799_A_G	10850	Interleukin-24 levels	2	TRUE	0.00191835	10850	FALSE	TRUE	0.00244972	26.6398	53.5013	20.8503
rs143986178	A	G	A	G	0.2969	-0.0853	0.0144	0.0123029	FALSE	FALSE	FALSE	GCST90093061	21	24695221	0.1793	0.6341	Myasthenia gravis	TRUE	reported	textfile	GCST90274810	21	26067535	0.0644	4.02e-06	21_26067535_A_G	10850	Interleukin-24 levels	2	TRUE	0.00195546	10850	FALSE	TRUE	0.00250215	27.2114	53.5013	21.2544
rs145295031	A	T	A	T	0.3063	0.0826	0.014	0.0127867	FALSE	TRUE	FALSE	GCST90093061	7	9919470	0.1712	0.6293	Myasthenia gravis	TRUE	reported	textfile	GCST90274810	7	9959098	0.0647	2.2e-06	7_9959098_A_T	11287	Interleukin-24 levels	2	TRUE	0.00198209	11287	FALSE	TRUE	0.00259017	29.306	53.5013	22.4122
rs167018	A	G	A	G	0.0657	-0.0201	0.4443	0.419828	FALSE	FALSE	FALSE	GCST90093061	7	155830396	0.0379	0.5948	Myasthenia gravis	TRUE	reported	textfile	GCST90274810	7	155623090	0.0136	1.36e-06	7_155623090_A_G	11336	Interleukin-24 levels	2	TRUE	0.00205483	11336	FALSE	TRUE	0.00213146	24.2096	53.5013	23.3374
rs2341294	A	G	A	G	-0.1318	0.2359	0.0716	0.063528	FALSE	FALSE	FALSE	GCST90093061	5	149852745	0.0718	0.001015	Myasthenia gravis	TRUE	reported	textfile	GCST90274810	5	149232308	0.028	2.51e-06	5_149232308_A_G	9900	Interleukin-24 levels	2	TRUE	0.00223355	9900	FALSE	TRUE	0.00230945	22.9119	53.5013	22.1572
rs60306270	A	G	A	G	-0.0886	0.0528	0.1398	0.140889	FALSE	FALSE	FALSE	GCST90093061	16	49541253	0.0514	0.3037	Myasthenia gravis	TRUE	reported	textfile	GCST90274810	16	49575164	0.0191	3.51e-06	16_49575164_A_G	11781	Interleukin-24 levels	2	TRUE	0.00182347	11781	FALSE	TRUE	0.00188801	22.2809	53.5013	21.5179
rs73169406	A	G	A	G	0.111	0.0504	0.1327	0.129096	FALSE	FALSE	FALSE	GCST90093061	22	48265297	0.0544	0.3537	Myasthenia gravis	TRUE	reported	textfile	GCST90274810	22	48661109	0.0207	8.22e-08	22_48661109_A_G	11337	Interleukin-24 levels	2	TRUE	0.00253037	11337	FALSE	TRUE	0.00283607	32.2382	53.5013	28.7545
rs7401175	A	T	A	T	0.0892	-0.0273	0.2392	0.260335	FALSE	TRUE	FALSE	GCST90093061	14	85557828	0.0415	0.5108	Myasthenia gravis	TRUE	reported	textfile	GCST90274810	14	86024172	0.0195	4.78e-06	14_86024172_A_T	7943	Interleukin-24 levels	2	TRUE	0.0026281	7943	FALSE	TRUE	0.00289595	23.0635	53.5013	20.9248
rs115890206	A	G	A	G	0.232	-0.261	0.9786	0.981382	FALSE	FALSE	FALSE	GCST90093061	2	170386979	0.125	0.03679	Myasthenia gravis	TRUE	reported	textfile	GCST90274811	2	171243489	0.0502	3.81e-06	2_171243489_A_G	10403	Interleukin-2 receptor subunit beta levels	2	TRUE	0.00204929	10403	FALSE	TRUE	0.00225437	23.5007	53.5013	21.3584
rs116007066	A	G	A	G	-0.2101	-0.0414	0.025	0.0272337	FALSE	FALSE	FALSE	GCST90093061	4	135834088	0.1112	0.7097	Myasthenia gravis	TRUE	reported	textfile	GCST90274811	4	136755243	0.0441	1.9e-06	4_136755243_A_G	10295	Interleukin-2 receptor subunit beta levels	2	TRUE	0.00220027	10295	FALSE	TRUE	0.00215192	22.1975	53.5013	22.6973
rs11630708	T	C	T	C	-0.2102	-0.1063	0.9766	0.981147	FALSE	FALSE	FALSE	GCST90093061	15	83996576	0.1311	0.4173	Myasthenia gravis	TRUE	reported	textfile	GCST90274811	15	84665328	0.0443	2.09e-06	15_84665328_T_C	11788	Interleukin-2 receptor subunit beta levels	2	TRUE	0.00190661	11788	FALSE	TRUE	0.00201943	23.8491	53.5013	22.5143
rs117538197	T	C	T	C	0.1213	-0.0908	0.0695	0.0709542	FALSE	FALSE	FALSE	GCST90093061	17	4604136	0.0703	0.1967	Myasthenia gravis	TRUE	reported	textfile	GCST90274811	17	4507431	0.0261	3.36e-06	17_4507431_T_C	11774	Interleukin-2 receptor subunit beta levels	2	TRUE	0.00183145	11774	FALSE	TRUE	0.00190306	22.4456	53.5013	21.5993
rs13001788	T	C	T	C	0.2769	0.0083	0.9745	0.979264	FALSE	FALSE	FALSE	GCST90093061	2	31671770	0.1382	0.9521	Myasthenia gravis	TRUE	reported	textfile	GCST90274811	2	31896839	0.0557	6.65e-07	2_31896839_T_C	8243	Interleukin-2 receptor subunit beta levels	2	TRUE	0.00298989	8243	FALSE	TRUE	0.00381064	31.5236	53.5013	24.7136
rs141460846	T	C	T	C	-0.2471	-0.0067	0.9783	0.982219	FALSE	FALSE	FALSE	GCST90093061	11	40448482	0.1351	0.9607	Myasthenia gravis	TRUE	reported	textfile	GCST90274811	11	40470032	0.0535	3.86e-06	11_40470032_T_C	11304	Interleukin-2 receptor subunit beta levels	2	TRUE	0.00188393	11304	FALSE	TRUE	0.00259243	29.3758	53.5013	21.3323
rs1472270	C	G	C	G	0.0704	-0.0216	0.346	0.340821	FALSE	TRUE	FALSE	GCST90093061	7	98492531	0.039	0.5792	Myasthenia gravis	TRUE	reported	textfile	GCST90274811	7	98121843	0.0144	1.01e-06	7_98121843_C_G	11344	Interleukin-2 receptor subunit beta levels	2	TRUE	0.00210289	11344	FALSE	TRUE	0.002243	25.4973	53.5013	23.9012
rs17549820	T	C	T	C	0.0631	-0.022	0.5622	0.573948	FALSE	FALSE	FALSE	GCST90093061	4	107197144	0.0375	0.5583	Myasthenia gravis	TRUE	reported	textfile	GCST90274811	4	108118301	0.0129	1e-06	4_108118301_T_C	11791	Interleukin-2 receptor subunit beta levels	2	TRUE	0.00202545	11791	FALSE	TRUE	0.00196	23.1518	53.5013	23.9265
rs2157876	T	G	T	G	-0.1133	-0.1069	0.0879	0.0789687	FALSE	FALSE	FALSE	GCST90093061	12	111154576	0.0693	0.1228	Myasthenia gravis	TRUE	reported	textfile	GCST90274811	12	111592380	0.0239	2.13e-06	12_111592380_T_G	11343	Interleukin-2 receptor subunit beta levels	2	TRUE	0.00197767	11343	FALSE	TRUE	0.00205836	23.392	53.5013	22.4732
rs34246740	T	C	T	C	-0.0721	-0.0371	0.2619	0.264349	FALSE	FALSE	FALSE	GCST90093061	11	36176683	0.0412	0.3673	Myasthenia gravis	TRUE	reported	textfile	GCST90274811	11	36198233	0.0156	3.8e-06	11_36198233_T_C	11344	Interleukin-2 receptor subunit beta levels	2	TRUE	0.00187981	11344	FALSE	TRUE	0.00200979	22.841	53.5013	21.361
rs9321271	A	C	A	C	-0.157	0.1826	0.9549	0.955168	FALSE	FALSE	FALSE	GCST90093061	6	131072631	0.0881	0.03823	Myasthenia gravis	TRUE	reported	textfile	GCST90274811	6	131393771	0.0325	1.36e-06	6_131393771_A_C	11779	Interleukin-2 receptor subunit beta levels	2	TRUE	0.0019776	11779	FALSE	TRUE	0.00212307	25.0566	53.5013	23.3363
rs1013434	T	C	T	C	-0.0732	0.0504	0.2201	0.215726	FALSE	FALSE	FALSE	GCST90093061	21	39112084	0.044	0.2519	Myasthenia gravis	TRUE	reported	textfile	GCST90274812	21	40484010	0.0158	3.61e-06	21_40484010_T_C	11783	Interleukin-33 levels	2	TRUE	0.00181859	11783	FALSE	TRUE	0.00183955	21.7117	53.5013	21.4639
rs10415966	A	C	A	C	-0.1184	-0.0574	0.1177	0.0983056	FALSE	FALSE	FALSE	GCST90093061	19	14188927	0.0633	0.3649	Myasthenia gravis	TRUE	reported	textfile	GCST90274812	19	14299739	0.0233	3.74e-07	19_14299739_A_C	10281	Interleukin-33 levels	2	TRUE	0.00250583	10281	FALSE	TRUE	0.00291156	30.0153	53.5013	25.8221
rs112495884	A	G	A	G	0.3432	-0.2103	0.0112	0.00896896	FALSE	FALSE	FALSE	GCST90093061	18	75647160	0.2209	0.3412	Myasthenia gravis	TRUE	reported	textfile	GCST90274812	18	73359115	0.0748	4.47e-06	18_73359115_A_G	10858	Interleukin-33 levels	2	TRUE	0.00193544	10858	FALSE	TRUE	0.00260886	28.3959	53.5013	21.0519
rs13336496	A	C	A	C	0.0936	-0.0511	0.8755	0.861569	FALSE	FALSE	FALSE	GCST90093061	16	79457679	0.0512	0.3182	Myasthenia gravis	TRUE	reported	textfile	GCST90274812	16	79491576	0.0203	4.01e-06	16_79491576_A_C	11780	Interleukin-33 levels	2	TRUE	0.00180179	11780	FALSE	TRUE	0.00190989	22.5377	53.5013	21.2598
rs17149396	C	G	C	G	0.1833	-0.0908	0.0307	0.0259002	FALSE	TRUE	FALSE	GCST90093061	7	24383826	0.1101	0.4098	Myasthenia gravis	TRUE	reported	textfile	GCST90274812	7	24423445	0.04	4.59e-06	7_24423445_C_G	11789	Interleukin-33 levels	2	TRUE	0.0017784	11789	FALSE	TRUE	0.00199964	23.617	53.5013	20.9993
rs62556318	C	G	C	G	0.1308	-0.0323	0.9172	0.935452	FALSE	TRUE	FALSE	GCST90093061	9	21663052	0.0801	0.6866	Myasthenia gravis	TRUE	reported	textfile	GCST90274812	9	21663051	0.0277	2.34e-06	9_21663051_C_G	11345	Interleukin-33 levels	2	TRUE	0.00196189	11345	FALSE	TRUE	0.0025986	29.5527	53.5013	22.2975
rs66755903	A	G	A	G	-0.0752	0.0257	0.2321	0.224276	FALSE	FALSE	FALSE	GCST90093061	8	86983693	0.0439	0.5591	Myasthenia gravis	TRUE	reported	textfile	GCST90274812	8	87995921	0.0162	3.45e-06	8_87995921_A_G	11345	Interleukin-33 levels	2	TRUE	0.00189607	11345	FALSE	TRUE	0.00201579	22.9113	53.5013	21.5479
rs7742625	C	G	C	G	0.0691	-0.0751	0.6997	0.709672	FALSE	TRUE	FALSE	GCST90093061	6	38752074	0.0398	0.05917	Myasthenia gravis	TRUE	reported	textfile	GCST90274812	6	38719850	0.0148	3.03e-06	6_38719850_C_G	11345	Interleukin-33 levels	2	TRUE	0.0019181	11345	FALSE	TRUE	0.00200657	22.8062	53.5013	21.7988
rs77792454	T	C	T	C	-0.1166	-0.0203	0.1064	0.105784	FALSE	FALSE	FALSE	GCST90093061	6	156551127	0.0619	0.7436	Myasthenia gravis	TRUE	reported	textfile	GCST90274812	6	156872261	0.0255	4.82e-06	6_156872261_T_C	8817	Interleukin-33 levels	2	TRUE	0.00236628	8817	FALSE	TRUE	0.00258531	22.8485	53.5013	20.9082
rs78455659	A	G	A	G	0.1259	0.0909	0.9273	0.936681	FALSE	FALSE	FALSE	GCST90093061	12	96046036	0.075	0.2256	Myasthenia gravis	TRUE	reported	textfile	GCST90274812	12	96439814	0.0273	3.99e-06	12_96439814_A_G	11345	Interleukin-33 levels	2	TRUE	0.00187148	11345	FALSE	TRUE	0.00213716	24.2937	53.5013	21.268
rs8042883	T	C	T	C	-0.0681	0.0065	0.5496	0.536386	FALSE	FALSE	FALSE	GCST90093061	15	66677933	0.0366	0.8599	Myasthenia gravis	TRUE	reported	textfile	GCST90274812	15	66970271	0.0135	4.55e-07	15_66970271_T_C	11345	Interleukin-33 levels	2	TRUE	0.00223834	11345	FALSE	TRUE	0.00229599	26.1033	53.5013	25.4464
rs116963481	A	G	A	G	0.2805	0.1058	0.9846	0.988887	FALSE	FALSE	FALSE	GCST90093061	10	33995478	0.196	0.5891	Myasthenia gravis	TRUE	reported	textfile	GCST90274813	10	34284406	0.0592	2.16e-06	10_34284406_A_G	11793	Interleukin-4 levels	2	TRUE	0.0019004	11793	FALSE	TRUE	0.00238603	28.201	53.5013	22.4503
rs11989681	A	G	A	G	0.0678	-0.0485	0.5982	0.588212	FALSE	FALSE	FALSE	GCST90093061	8	22792399	0.037	0.1898	Myasthenia gravis	TRUE	reported	textfile	GCST90274813	8	22649912	0.0136	6.19e-07	8_22649912_A_G	11345	Interleukin-4 levels	2	TRUE	0.00218627	11345	FALSE	TRUE	0.00220976	25.1209	53.5013	24.8532
rs12641440	C	G	C	G	-0.1181	0.0763	0.9065	0.931386	FALSE	TRUE	FALSE	GCST90093061	4	184608480	0.0752	0.3099	Myasthenia gravis	TRUE	reported	textfile	GCST90274813	4	185529634	0.025	2.31e-06	4_185529634_C_G	11345	Interleukin-4 levels	2	TRUE	0.00196353	11345	FALSE	TRUE	0.00236434	26.8822	53.5013	22.3162
rs13130198	A	G	A	G	-0.0773	0.0204	0.2374	0.219478	FALSE	FALSE	FALSE	GCST90093061	4	40155261	0.0446	0.6482	Myasthenia gravis	TRUE	reported	textfile	GCST90274813	4	40156881	0.0159	1.16e-06	4_40156881_A_G	11345	Interleukin-4 levels	2	TRUE	0.00207938	11345	FALSE	TRUE	0.00216355	24.5943	53.5013	23.6355
rs13418255	A	G	A	G	0.0701	-0.012	0.7233	0.76597	FALSE	FALSE	FALSE	GCST90093061	2	107051719	0.0447	0.788	Myasthenia gravis	TRUE	reported	textfile	GCST90274813	2	107668175	0.0153	4.61e-06	2_107668175_A_G	11345	Interleukin-4 levels	2	TRUE	0.00184724	11345	FALSE	TRUE	0.00196695	22.3551	53.5013	20.992
rs1490743	T	G	T	G	-0.1338	0.0891	0.0752	0.074445	FALSE	FALSE	FALSE	GCST90093061	9	114273767	0.0682	0.1914	Myasthenia gravis	TRUE	reported	textfile	GCST90274813	9	117036047	0.0278	1.49e-06	9_117036047_T_G	10281	Interleukin-4 levels	2	TRUE	0.00224851	10281	FALSE	TRUE	0.00249005	25.6591	53.5013	23.1645
rs2502347	T	C	T	C	-0.077	0.0242	0.2195	0.225296	FALSE	FALSE	FALSE	GCST90093061	1	242908088	0.0446	0.5879	Myasthenia gravis	TRUE	reported	textfile	GCST90274813	1	243071390	0.0167	4.01e-06	1_243071390_T_C	11345	Interleukin-4 levels	2	TRUE	0.00187071	11345	FALSE	TRUE	0.00203151	23.0903	53.5013	21.2593
rs4876407	T	G	T	G	-0.1391	0.1458	0.9451	0.950161	FALSE	FALSE	FALSE	GCST90093061	8	118262010	0.0853	0.08742	Myasthenia gravis	TRUE	reported	textfile	GCST90274813	8	119274249	0.0299	3.28e-06	8_119274249_T_G	11788	Interleukin-4 levels	2	TRUE	0.00183294	11788	FALSE	TRUE	0.00200786	23.7123	53.5013	21.6427
rs549453778	A	T	A	T	0.449	-0.0679	0.9882	0.991894	FALSE	TRUE	FALSE	GCST90093061	7	2898432	0.1767	0.7007	Myasthenia gravis	TRUE	reported	textfile	GCST90274813	7	2938066	0.0914	8.99e-07	7_2938066_A_T	7456	Interleukin-4 levels	2	TRUE	0.00322706	7456	FALSE	TRUE	0.00470164	35.2116	53.5013	24.1324
rs75610895	T	C	T	C	-0.2354	-0.0487	0.0253	0.025168	FALSE	FALSE	FALSE	GCST90093061	10	6758847	0.1274	0.7023	Myasthenia gravis	TRUE	reported	textfile	GCST90274813	10	6800809	0.045	1.68e-07	10_6800809_T_C	11787	Interleukin-4 levels	2	TRUE	0.0023166	11787	FALSE	TRUE	0.00273297	32.2963	53.5013	27.3645
rs10988407	A	G	A	G	0.0777	0.11	0.2002	0.202455	FALSE	FALSE	FALSE	GCST90093061	9	129519322	0.0443	0.01297	Myasthenia gravis	TRUE	reported	textfile	GCST90274814	9	132281601	0.0167	3.28e-06	9_132281601_A_G	11791	Interleukin-5 levels	2	TRUE	0.00183289	11791	FALSE	TRUE	0.00193338	22.8368	53.5013	21.6476
rs114829303	T	C	T	C	0.1661	-0.1148	0.0436	0.0359674	FALSE	FALSE	FALSE	GCST90093061	1	37007713	0.0974	0.2384	Myasthenia gravis	TRUE	reported	textfile	GCST90274814	1	37473314	0.0361	4.2e-06	1_37473314_T_C	11344	Interleukin-5 levels	2	TRUE	0.00186305	11344	FALSE	TRUE	0.00230089	26.1568	53.5013	21.1702
rs12592185	T	C	T	C	0.0838	-0.0743	0.8068	0.808723	FALSE	FALSE	FALSE	GCST90093061	15	70253793	0.0459	0.1056	Myasthenia gravis	TRUE	reported	textfile	GCST90274814	15	70546132	0.0173	1.27e-06	15_70546132_T_C	11344	Interleukin-5 levels	2	TRUE	0.00206447	11344	FALSE	TRUE	0.00218923	24.8847	53.5013	23.4637
rs132210	T	C	T	C	-0.0686	0.0008	0.3408	0.32538	FALSE	FALSE	FALSE	GCST90093061	22	47748164	0.0392	0.9834	Myasthenia gravis	TRUE	reported	textfile	GCST90274814	22	48143913	0.0141	1.14e-06	22_48143913_T_C	11344	Interleukin-5 levels	2	TRUE	0.00208264	11344	FALSE	TRUE	0.00211444	24.0328	53.5013	23.6706
rs141941146	A	G	A	G	0.3833	-0.4342	0.9859	0.993332	FALSE	FALSE	FALSE	GCST90093061	6	124153139	0.2164	0.04477	Myasthenia gravis	TRUE	reported	textfile	GCST90274814	6	124474284	0.0825	3.38e-06	6_124474284_A_G	10280	Interleukin-5 levels	2	TRUE	0.0020958	10280	FALSE	TRUE	0.0040847	42.1547	53.5013	21.5859
rs17009223	A	G	A	G	-0.1169	0.0294	0.0881	0.0951416	FALSE	FALSE	FALSE	GCST90093061	1	207877015	0.0606	0.6279	Myasthenia gravis	TRUE	reported	textfile	GCST90274814	1	208050360	0.0236	7.29e-07	1_208050360_A_G	11789	Interleukin-5 levels	2	TRUE	0.0020773	11789	FALSE	TRUE	0.00219575	25.9382	53.5013	24.5361
rs34639000	A	G	A	G	0.0765	0.0586	0.7289	0.749222	FALSE	FALSE	FALSE	GCST90093061	5	96194838	0.0432	0.1748	Myasthenia gravis	TRUE	reported	textfile	GCST90274814	5	95530542	0.0147	1.95e-07	5_95530542_A_G	11773	Interleukin-5 levels	2	TRUE	0.0022955	11773	FALSE	TRUE	0.00231286	27.2879	53.5013	27.0825
rs4277106	A	G	A	G	-0.2747	0.0831	0.9858	0.984337	FALSE	FALSE	FALSE	GCST90093061	11	10358676	0.1481	0.5745	Myasthenia gravis	TRUE	reported	textfile	GCST90274814	11	10380223	0.0592	3.48e-06	11_10380223_A_G	11790	Interleukin-5 levels	2	TRUE	0.00182323	11790	FALSE	TRUE	0.00211263	24.9565	53.5013	21.5315
rs62069649	A	G	A	G	0.2206	0.1891	0.0267	0.0198598	FALSE	FALSE	FALSE	GCST90093061	17	61325117	0.1258	0.1327	Myasthenia gravis	TRUE	reported	textfile	GCST90274814	17	59402478	0.0482	4.72e-06	17_59402478_A_G	10431	Interleukin-5 levels	2	TRUE	0.00200448	10431	FALSE	TRUE	0.00252929	26.4449	53.5013	20.9468
rs7142197	A	G	A	G	-0.0924	-0.0651	0.1442	0.1494	FALSE	FALSE	FALSE	GCST90093061	14	92849774	0.0528	0.2175	Myasthenia gravis	TRUE	reported	textfile	GCST90274814	14	93316119	0.0188	8.88e-07	14_93316119_A_G	11773	Interleukin-5 levels	2	TRUE	0.00204798	11773	FALSE	TRUE	0.00210723	24.8566	53.5013	24.1562
rs7193141	C	G	C	G	0.2407	-0.1049	0.0351	0.0298094	FALSE	TRUE	FALSE	GCST90093061	16	86900288	0.1214	0.3875	Myasthenia gravis	TRUE	reported	textfile	GCST90274814	16	86933894	0.0521	3.84e-06	16_86933894_C_G	9377	Interleukin-5 levels	2	TRUE	0.00227153	9377	FALSE	TRUE	0.00392438	36.9361	53.5013	21.344
rs10234370	T	C	T	C	0.0582	-0.0383	0.6371	0.640274	FALSE	FALSE	FALSE	GCST90093061	7	28446549	0.038	0.3142	Myasthenia gravis	TRUE	reported	textfile	GCST90274815	7	28486167	0.0127	4.59e-06	7_28486167_T_C	14295	Interleukin-6 levels	2	TRUE	0.00146716	14295	FALSE	TRUE	0.00156628	22.422	53.5013	21.0009
rs10977774	A	C	A	C	-0.3418	0.3922	0.9865	0.993489	FALSE	FALSE	FALSE	GCST90093061	9	954741	0.2636	0.1369	Myasthenia gravis	TRUE	reported	textfile	GCST90274815	9	954741	0.0701	1.08e-06	9_954741_A_C	12312	Interleukin-6 levels	2	TRUE	0.00192758	12312	FALSE	TRUE	0.00311175	38.4252	53.5013	23.7743
rs1346147	A	G	A	G	-0.0659	0.0344	0.7459	0.753497	FALSE	FALSE	FALSE	GCST90093061	8	21403269	0.0431	0.4251	Myasthenia gravis	TRUE	reported	textfile	GCST90274815	8	21260780	0.0135	1.05e-06	8_21260780_A_G	14295	Interleukin-6 levels	2	TRUE	0.00166439	14295	FALSE	TRUE	0.00164621	23.5681	53.5013	23.8289
rs17486819	T	G	T	G	0.0975	0.0177	0.9152	0.926222	FALSE	FALSE	FALSE	GCST90093061	2	113114229	0.0755	0.815	Myasthenia gravis	TRUE	reported	textfile	GCST90274815	2	113871806	0.0211	3.82e-06	2_113871806_T_G	14739	Interleukin-6 levels	2	TRUE	0.00144679	14739	FALSE	TRUE	0.00147554	21.7772	53.5013	21.3523
rs2228145	A	C	A	C	-0.1684	-0.0393	0.6128	0.600254	FALSE	FALSE	FALSE	GCST90093061	1	154454494	0.0373	0.2928	Myasthenia gravis	TRUE	reported	textfile	GCST90274815	1	154426970	0.0119	1.83e-45	1_154426970_A_C	14742	Interleukin-6 levels	2	TRUE	0.0134039	14742	FALSE	TRUE	0.0134576	201.071	53.5013	200.258
rs248536	T	G	T	G	-0.0671	-0.0309	0.2276	0.238658	FALSE	FALSE	FALSE	GCST90093061	5	141767180	0.0418	0.4606	Myasthenia gravis	TRUE	reported	textfile	GCST90274815	5	141146747	0.0143	2.7e-06	5_141146747_T_G	14295	Interleukin-6 levels	2	TRUE	0.00153809	14295	FALSE	TRUE	0.00158303	22.6621	53.5013	22.0178
rs10403201	A	G	A	G	-0.0584	0.0107	0.2923	0.310031	FALSE	FALSE	FALSE	GCST90093061	19	14653998	0.039	0.7832	Myasthenia gravis	TRUE	reported	textfile	GCST90274816	19	14764810	0.0127	4.26e-06	19_14764810_A_G	14730	Interleukin-7 levels	2	TRUE	0.00143368	14730	FALSE	TRUE	0.00141102	20.8109	53.5013	21.1455
rs1050152	T	C	T	C	-0.0651	0.1476	0.4122	0.425424	FALSE	FALSE	FALSE	GCST90093061	5	132340627	0.0368	6.01e-05	Myasthenia gravis	TRUE	reported	textfile	GCST90274816	5	131676320	0.0133	9.84e-07	5_131676320_T_C	11785	Interleukin-7 levels	2	TRUE	0.00202918	11785	FALSE	TRUE	0.00205367	24.2481	53.5013	23.9584
rs11742240	T	G	T	G	-0.0647	-0.0175	0.2796	0.259067	FALSE	FALSE	FALSE	GCST90093061	5	35881274	0.0424	0.6793	Myasthenia gravis	TRUE	reported	textfile	GCST90274816	5	35881376	0.0131	7.86e-07	5_35881376_T_G	14736	Interleukin-7 levels	2	TRUE	0.00165282	14736	FALSE	TRUE	0.00168636	24.8888	53.5013	24.393
rs12699881	A	G	A	G	0.068	-0.0811	0.2517	0.241927	FALSE	FALSE	FALSE	GCST90093061	7	2361934	0.0436	0.0626	Myasthenia gravis	TRUE	reported	textfile	GCST90274816	7	2401569	0.0138	8.33e-07	7_2401569_A_G	14288	Interleukin-7 levels	2	TRUE	0.00169673	14288	FALSE	TRUE	0.00174183	24.9273	53.5013	24.2806
rs144728120	T	C	T	C	0.1495	0.0001	0.0436	0.0453547	FALSE	FALSE	FALSE	GCST90093061	3	35460912	0.089	0.9989	Myasthenia gravis	TRUE	reported	textfile	GCST90274816	3	35502404	0.0316	2.23e-06	3_35502404_T_C	14717	Interleukin-7 levels	2	TRUE	0.00151876	14717	FALSE	TRUE	0.00186397	27.4795	53.5013	22.3825
rs570880779	T	C	T	C	-0.2336	0.1355	0.0215	0.0140156	FALSE	FALSE	FALSE	GCST90093061	15	73668362	0.1577	0.3903	Myasthenia gravis	TRUE	reported	textfile	GCST90274816	15	73960703	0.0505	3.73e-06	15_73960703_T_C	13605	Interleukin-7 levels	2	TRUE	0.00157053	13605	FALSE	TRUE	0.00229602	31.3046	53.5013	21.3975
rs74131483	A	G	A	G	0.1372	-0.0834	0.9451	0.941453	FALSE	FALSE	FALSE	GCST90093061	1	194307086	0.079	0.2907	Myasthenia gravis	TRUE	reported	textfile	GCST90274816	1	194276216	0.0274	5.52e-07	1_194276216_A_G	13240	Interleukin-7 levels	2	TRUE	0.00189044	13240	FALSE	TRUE	0.00195339	25.9096	53.5013	25.073
rs77336315	A	C	A	C	0.2512	0.1276	0.9836	0.9852	FALSE	FALSE	FALSE	GCST90093061	1	96821962	0.1381	0.3556	Myasthenia gravis	TRUE	reported	textfile	GCST90274816	1	97287518	0.0531	2.24e-06	1_97287518_A_C	13801	Interleukin-7 levels	2	TRUE	0.00161919	13801	FALSE	TRUE	0.00203578	28.1491	53.5013	22.3795
rs79072837	T	C	T	C	-0.136	-0.0978	0.0497	0.054742	FALSE	FALSE	FALSE	GCST90093061	15	81028915	0.0761	0.1987	Myasthenia gravis	TRUE	reported	textfile	GCST90274816	15	81321256	0.028	1.19e-06	15_81321256_T_C	14715	Interleukin-7 levels	2	TRUE	0.0016009	14715	FALSE	TRUE	0.00174713	25.7505	53.5013	23.5918
rs12075	A	G	A	G	0.0667	-0.0275	0.5552	0.582146	FALSE	FALSE	FALSE	GCST90093061	1	159205564	0.0374	0.4631	Myasthenia gravis	TRUE	reported	textfile	GCST90274817	1	159175354	0.0116	8.92e-09	1_159175354_A_G	14741	Interleukin-8 levels	2	TRUE	0.00223818	14741	FALSE	TRUE	0.00219733	32.4578	53.5013	33.0625
rs12188297	A	T	A	T	-0.0755	0.001	0.2006	0.192074	FALSE	TRUE	FALSE	GCST90093061	5	121273044	0.0461	0.9821	Myasthenia gravis	TRUE	reported	textfile	GCST90274817	5	120608739	0.0147	2.81e-07	5_120608739_A_T	14740	Interleukin-8 levels	2	TRUE	0.00178667	14740	FALSE	TRUE	0.00182818	26.9931	53.5013	26.3791
rs13064825	T	C	T	C	0.056	0.0232	0.4104	0.389287	FALSE	FALSE	FALSE	GCST90093061	3	16663551	0.0374	0.5355	Myasthenia gravis	TRUE	reported	textfile	GCST90274817	3	16705058	0.012	3.06e-06	3_16705058_T_C	14296	Interleukin-8 levels	2	TRUE	0.00152124	14296	FALSE	TRUE	0.00151765	21.7262	53.5013	21.7778
rs141979722	T	C	T	C	0.2829	-0.0204	0.0146	0.0180556	FALSE	FALSE	FALSE	GCST90093061	3	173159583	0.1269	0.8725	Myasthenia gravis	TRUE	reported	textfile	GCST90274817	3	172877373	0.0608	3.27e-06	3_172877373_T_C	11669	Interleukin-8 levels	2	TRUE	0.00185223	11669	FALSE	TRUE	0.00230283	26.9291	53.5013	21.65
rs144815207	T	C	T	C	0.3186	-0.3843	0.9879	0.988678	FALSE	FALSE	FALSE	GCST90093061	1	233406264	0.1736	0.02686	Myasthenia gravis	TRUE	reported	textfile	GCST90274817	1	233542010	0.0622	3.02e-07	1_233542010_T_C	13394	Interleukin-8 levels	2	TRUE	0.00195531	13394	FALSE	TRUE	0.00242672	32.5777	53.5013	26.2368
rs145125644	A	G	A	G	0.2687	0.2224	0.9866	0.989763	FALSE	FALSE	FALSE	GCST90093061	7	17648605	0.2011	0.2688	Myasthenia gravis	TRUE	reported	textfile	GCST90274817	7	17688229	0.0555	1.29e-06	7_17688229_A_G	14733	Interleukin-8 levels	2	TRUE	0.00158864	14733	FALSE	TRUE	0.00190902	28.1756	53.5013	23.4396
rs1516478	T	C	T	C	0.1479	-0.0835	0.0386	0.033967	FALSE	FALSE	FALSE	GCST90093061	3	76169037	0.1009	0.4079	Myasthenia gravis	TRUE	reported	textfile	GCST90274817	3	76218188	0.0322	4.37e-06	3_76218188_T_C	14741	Interleukin-8 levels	2	TRUE	0.00142934	14741	FALSE	TRUE	0.00162352	23.968	53.5013	21.0972
rs34519991	T	C	T	C	0.0555	-0.0058	0.5073	0.516474	FALSE	FALSE	FALSE	GCST90093061	18	12258052	0.0365	0.8742	Myasthenia gravis	TRUE	reported	textfile	GCST90274817	18	12258051	0.012	3.75e-06	18_12258051_T_C	14296	Interleukin-8 levels	2	TRUE	0.00149424	14296	FALSE	TRUE	0.0015398	22.0438	53.5013	21.3906
rs6446951	A	G	A	G	-0.1894	-0.0448	0.0665	0.0636064	FALSE	FALSE	FALSE	GCST90093061	4	73708548	0.0701	0.5221	Myasthenia gravis	TRUE	reported	textfile	GCST90274817	4	74574265	0.0241	3.87e-15	4_74574265_A_G	14729	Interleukin-8 levels	2	TRUE	0.00417632	14729	FALSE	TRUE	0.00445375	65.8838	53.5013	61.7626
rs6585420	T	C	T	C	0.1545	-0.0252	0.9598	0.973198	FALSE	FALSE	FALSE	GCST90093061	10	116869938	0.1135	0.8247	Myasthenia gravis	TRUE	reported	textfile	GCST90274817	10	118629449	0.0325	2e-06	10_118629449_T_C	14744	Interleukin-8 levels	2	TRUE	0.00153062	14744	FALSE	TRUE	0.00184202	27.2051	53.5013	22.5991
rs6709159	A	G	A	G	0.0562	0.068	0.4424	0.438852	FALSE	FALSE	FALSE	GCST90093061	2	108329722	0.037	0.06636	Myasthenia gravis	TRUE	reported	textfile	GCST90274817	2	108946178	0.0117	1.56e-06	2_108946178_A_G	14744	Interleukin-8 levels	2	TRUE	0.00156266	14744	FALSE	TRUE	0.00155826	23.0078	53.5013	23.0728
rs7216538	A	G	A	G	-0.1324	-0.0642	0.0541	0.0576838	FALSE	FALSE	FALSE	GCST90093061	17	75576717	0.0764	0.4005	Myasthenia gravis	TRUE	reported	textfile	GCST90274817	17	73572798	0.0279	2.08e-06	17_73572798_A_G	13672	Interleukin-8 levels	2	TRUE	0.00164469	13672	FALSE	TRUE	0.00179411	24.5695	53.5013	22.52
rs72633250	A	C	A	C	0.0574	0.0046	0.4025	0.37888	FALSE	FALSE	FALSE	GCST90093061	15	101109596	0.038	0.9032	Myasthenia gravis	TRUE	reported	textfile	GCST90274817	15	101649801	0.0124	3.67e-06	15_101649801_A_C	14296	Interleukin-8 levels	2	TRUE	0.00149684	14296	FALSE	TRUE	0.00158474	22.6882	53.5013	21.4279
rs72886502	T	G	T	G	-0.3895	-0.0318	0.0095	0.00830217	FALSE	FALSE	FALSE	GCST90093061	18	39113012	0.1946	0.8703	Myasthenia gravis	TRUE	reported	textfile	GCST90274817	18	36692976	0.076	2.98e-07	18_36692976_T_G	12291	Interleukin-8 levels	2	TRUE	0.00213277	12291	FALSE	TRUE	0.00285511	35.1869	53.5013	26.2656
rs8069322	A	G	A	G	0.0668	-0.047	0.7222	0.729794	FALSE	FALSE	FALSE	GCST90093061	17	56372773	0.041	0.2513	Myasthenia gravis	TRUE	reported	textfile	GCST90274817	17	54450134	0.0131	3.41e-07	17_54450134_A_G	14726	Interleukin-8 levels	2	TRUE	0.00176286	14726	FALSE	TRUE	0.00179049	26.4105	53.5013	26.0022
rs906401	T	C	T	C	0.0941	0.0351	0.9034	0.906218	FALSE	FALSE	FALSE	GCST90093061	18	75988381	0.0669	0.5996	Myasthenia gravis	TRUE	reported	textfile	GCST90274817	18	73700336	0.02	2.54e-06	18_73700336_T_C	14729	Interleukin-8 levels	2	TRUE	0.0015009	14729	FALSE	TRUE	0.00154549	22.7957	53.5013	22.137
rs972492	A	C	A	C	-0.0936	-0.0086	0.1404	0.138248	FALSE	FALSE	FALSE	GCST90093061	5	37903825	0.0526	0.8705	Myasthenia gravis	TRUE	reported	textfile	GCST90274817	5	37903927	0.0184	3.64e-07	5_37903927_A_C	12412	Interleukin-8 levels	2	TRUE	0.00208085	12412	FALSE	TRUE	0.00211468	26.2988	53.5013	25.8771
rs10403201	A	G	A	G	-0.0597	0.0107	0.292	0.310031	FALSE	FALSE	FALSE	GCST90093061	19	14653998	0.039	0.7832	Myasthenia gravis	TRUE	reported	textfile	GCST90274818	19	14764810	0.0125	1.79e-06	19_14764810_A_G	14730	Latency-associated peptide transforming growth factor beta 1 levels	2	TRUE	0.00154637	14730	FALSE	TRUE	0.00147365	21.736	53.5013	22.8102
rs10508556	T	C	T	C	0.0523	0.072	0.4627	0.454802	FALSE	FALSE	FALSE	GCST90093061	10	17996413	0.037	0.05188	Myasthenia gravis	TRUE	reported	textfile	GCST90274818	10	18285342	0.0114	4.48e-06	10_18285342_T_C	14735	Latency-associated peptide transforming growth factor beta 1 levels	2	TRUE	0.00142654	14735	FALSE	TRUE	0.00136003	20.0647	53.5013	21.0472
rs114152855	T	C	T	C	-0.299	-0.234	0.0112	0.0101064	FALSE	FALSE	FALSE	GCST90093061	4	174616489	0.2155	0.2776	Myasthenia gravis	TRUE	reported	textfile	GCST90274818	4	175537640	0.0613	1.07e-06	4_175537640_T_C	14249	Latency-associated peptide transforming growth factor beta 1 levels	2	TRUE	0.00166715	14249	FALSE	TRUE	0.00198015	28.2672	53.5013	23.7915
rs143420877	T	C	T	C	0.1447	-0.0973	0.0388	0.0372748	FALSE	FALSE	FALSE	GCST90093061	8	50783752	0.0975	0.3183	Myasthenia gravis	TRUE	reported	textfile	GCST90274818	8	51696312	0.0303	1.79e-06	8_51696312_T_C	14729	Latency-associated peptide transforming growth factor beta 1 levels	2	TRUE	0.0015462	14729	FALSE	TRUE	0.00156175	23.0359	53.5013	22.8061
rs144834546	T	C	T	C	-0.2662	-0.0382	0.0227	0.0229454	FALSE	FALSE	FALSE	GCST90093061	12	24656493	0.1255	0.7607	Myasthenia gravis	TRUE	reported	textfile	GCST90274818	12	24809427	0.0526	4.17e-07	12_24809427_T_C	12935	Latency-associated peptide transforming growth factor beta 1 levels	2	TRUE	0.00197645	12935	FALSE	TRUE	0.00314412	40.7912	53.5013	25.6121
rs149458216	A	C	A	C	-0.2301	-0.023	0.0182	0.0178072	FALSE	FALSE	FALSE	GCST90093061	16	48868382	0.1418	0.8713	Myasthenia gravis	TRUE	reported	textfile	GCST90274818	16	48902293	0.0472	1.09e-06	16_48902293_A_C	14726	Latency-associated peptide transforming growth factor beta 1 levels	2	TRUE	0.00161147	14726	FALSE	TRUE	0.00189216	27.913	53.5013	23.7656
rs183319799	T	G	T	G	0.2185	-0.0006	0.0182	0.0164998	FALSE	FALSE	FALSE	GCST90093061	9	84496168	0.1578	0.997	Myasthenia gravis	TRUE	reported	textfile	GCST90274818	9	87111083	0.0461	2.14e-06	9_87111083_T_G	14733	Latency-associated peptide transforming growth factor beta 1 levels	2	TRUE	0.00152267	14733	FALSE	TRUE	0.00170619	25.1768	53.5013	22.4647
rs1921885	A	C	A	C	0.1265	0.1409	0.9391	0.93625	FALSE	FALSE	FALSE	GCST90093061	4	84031290	0.075	0.06011	Myasthenia gravis	TRUE	reported	textfile	GCST90274818	4	84952443	0.0263	1.51e-06	4_84952443_A_C	14288	Latency-associated peptide transforming growth factor beta 1 levels	2	TRUE	0.0016168	14288	FALSE	TRUE	0.00183037	26.1967	53.5013	23.135
rs34536806	T	G	T	G	0.0989	-0.1635	0.9023	0.901799	FALSE	FALSE	FALSE	GCST90093061	11	95541323	0.0573	0.004326	Myasthenia gravis	TRUE	reported	textfile	GCST90274818	11	95274487	0.021	2.48e-06	11_95274487_T_G	14288	Latency-associated peptide transforming growth factor beta 1 levels	2	TRUE	0.00155014	14288	FALSE	TRUE	0.00172452	24.679	53.5013	22.1796
rs34992551	T	C	T	C	-0.0931	-0.0314	0.1103	0.0911539	FALSE	FALSE	FALSE	GCST90093061	7	16366945	0.0615	0.609	Myasthenia gravis	TRUE	reported	textfile	GCST90274818	7	16406570	0.0199	2.89e-06	7_16406570_T_C	14734	Latency-associated peptide transforming growth factor beta 1 levels	2	TRUE	0.0014835	14734	FALSE	TRUE	0.00170117	25.1044	53.5013	21.8874
rs60821320	A	C	A	C	-0.1083	0.0133	0.0779	0.0826034	FALSE	FALSE	FALSE	GCST90093061	12	94919106	0.0658	0.8401	Myasthenia gravis	TRUE	reported	textfile	GCST90274818	12	95312882	0.0232	3.04e-06	12_95312882_A_C	12852	Latency-associated peptide transforming growth factor beta 1 levels	2	TRUE	0.00169294	12852	FALSE	TRUE	0.00168501	21.6889	53.5013	21.7912
rs7013321	A	G	A	G	-0.0608	0.0172	0.4469	0.46113	FALSE	FALSE	FALSE	GCST90093061	8	105581330	0.0367	0.6389	Myasthenia gravis	TRUE	reported	textfile	GCST90274818	8	106593558	0.0121	5.04e-07	8_106593558_A_G	14288	Latency-associated peptide transforming growth factor beta 1 levels	2	TRUE	0.00176425	14288	FALSE	TRUE	0.00182747	26.1551	53.5013	25.2485
rs7247630	T	C	T	C	0.1378	-0.1597	0.0525	0.0478911	FALSE	FALSE	FALSE	GCST90093061	19	41475287	0.0933	0.08703	Myasthenia gravis	TRUE	reported	textfile	GCST90274818	19	41981195	0.0271	3.68e-07	19_41981195_T_C	14729	Latency-associated peptide transforming growth factor beta 1 levels	2	TRUE	0.0017526	14729	FALSE	TRUE	0.00188915	27.8742	53.5013	25.8559
rs73045256	A	G	A	G	-0.1921	0.1366	0.9378	0.953795	FALSE	FALSE	FALSE	GCST90093061	19	41305167	0.0976	0.1615	Myasthenia gravis	TRUE	reported	textfile	GCST90274818	19	41811072	0.0276	3.4e-12	19_41811072_A_G	14288	Latency-associated peptide transforming growth factor beta 1 levels	2	TRUE	0.00337952	14288	FALSE	TRUE	0.00430512	61.7689	53.5013	48.4436
rs7570818	A	G	A	G	-0.0849	0.0168	0.8857	0.88258	FALSE	FALSE	FALSE	GCST90093061	2	106693625	0.0562	0.7653	Myasthenia gravis	TRUE	reported	textfile	GCST90274818	2	107310081	0.0183	3.5e-06	2_107310081_A_G	14729	Latency-associated peptide transforming growth factor beta 1 levels	2	TRUE	0.00145937	14729	FALSE	TRUE	0.00145941	21.5242	53.5013	21.5235
rs7656674	A	T	A	T	0.0626	-0.0067	0.5957	0.605183	FALSE	TRUE	FALSE	GCST90093061	4	5791325	0.0373	0.8582	Myasthenia gravis	TRUE	reported	textfile	GCST90274818	4	5793052	0.0121	2.3e-07	4_5793052_A_T	14288	Latency-associated peptide transforming growth factor beta 1 levels	2	TRUE	0.00187006	14288	FALSE	TRUE	0.0018876	27.0173	53.5013	26.7657
rs7820135	T	C	T	C	-0.0747	-0.0191	0.8321	0.845449	FALSE	FALSE	FALSE	GCST90093061	8	67807219	0.0508	0.7075	Myasthenia gravis	TRUE	reported	textfile	GCST90274818	8	68719454	0.0155	1.44e-06	8_68719454_T_C	14730	Latency-associated peptide transforming growth factor beta 1 levels	2	TRUE	0.00157453	14730	FALSE	TRUE	0.00155918	22.9995	53.5013	23.2262
rs11127419	T	C	T	C	0.0707	-0.0061	0.3559	0.366969	FALSE	FALSE	FALSE	GCST90093061	2	3087699	0.0382	0.8726	Myasthenia gravis	TRUE	reported	textfile	GCST90274819	2	3091471	0.0153	3.82e-06	2_3091471_T_C	9252	Leukemia inhibitory factor levels	2	TRUE	0.0023031	9252	FALSE	TRUE	0.00229166	21.2465	53.5013	21.3529
rs11608349	A	T	A	T	-0.3084	0.0697	0.0168	0.0144863	FALSE	TRUE	FALSE	GCST90093061	12	67632264	0.1446	0.6295	Myasthenia gravis	TRUE	reported	textfile	GCST90274819	12	68026044	0.0661	3.08e-06	12_68026044_A_T	9362	Leukemia inhibitory factor levels	2	TRUE	0.00232028	9362	FALSE	TRUE	0.00314203	29.5021	53.5013	21.7684
rs116794364	C	G	C	G	-0.3015	-0.1039	0.9851	0.986939	FALSE	TRUE	FALSE	GCST90093061	2	223427808	0.1641	0.5265	Myasthenia gravis	TRUE	reported	textfile	GCST90274819	2	224292526	0.0631	1.77e-06	2_224292526_C_G	10858	Leukemia inhibitory factor levels	2	TRUE	0.00209862	10858	FALSE	TRUE	0.00266853	29.047	53.5013	22.8305
rs11883375	A	G	A	G	-0.1011	-0.0932	0.1385	0.151034	FALSE	FALSE	FALSE	GCST90093061	19	54340572	0.0518	0.07213	Myasthenia gravis	TRUE	reported	textfile	GCST90274819	19	54851842	0.0197	2.87e-07	19_54851842_A_G	11776	Leukemia inhibitory factor levels	2	TRUE	0.0022319	11776	FALSE	TRUE	0.00243914	28.7887	53.5013	26.3372
rs145344087	C	G	C	G	0.2548	-0.1109	0.021	0.0190231	FALSE	TRUE	FALSE	GCST90093061	3	58969016	0.1377	0.4205	Myasthenia gravis	TRUE	reported	textfile	GCST90274819	3	58954742	0.0556	4.59e-06	3_58954742_C_G	10281	Leukemia inhibitory factor levels	2	TRUE	0.00203898	10281	FALSE	TRUE	0.00266951	27.5133	53.5013	21.0014
rs332426	A	G	A	G	0.112	-0.0539	0.0899	0.109301	FALSE	FALSE	FALSE	GCST90093061	19	6801955	0.0577	0.3496	Myasthenia gravis	TRUE	reported	textfile	GCST90274819	19	6801966	0.0238	2.53e-06	19_6801966_A_G	11789	Leukemia inhibitory factor levels	2	TRUE	0.00187527	11789	FALSE	TRUE	0.00205265	24.2443	53.5013	22.1453
rs74992559	A	G	A	G	0.1725	-0.051	0.0351	0.0296263	FALSE	FALSE	FALSE	GCST90093061	10	31201273	0.1138	0.6539	Myasthenia gravis	TRUE	reported	textfile	GCST90274819	10	31490202	0.0367	2.6e-06	10_31490202_A_G	11784	Leukemia inhibitory factor levels	2	TRUE	0.0018716	11784	FALSE	TRUE	0.00201557	23.7954	53.5013	22.0926
rs80092539	A	T	A	T	0.0993	0.0022	0.8758	0.870761	FALSE	TRUE	FALSE	GCST90093061	2	45898764	0.0546	0.9681	Myasthenia gravis	TRUE	reported	textfile	GCST90274819	2	46125903	0.0213	3.13e-06	2_46125903_A_T	11345	Leukemia inhibitory factor levels	2	TRUE	0.00191241	11345	FALSE	TRUE	0.00214514	24.3846	53.5013	21.734
rs825264	A	G	A	G	-0.2119	0.1643	0.0321	0.0196899	FALSE	FALSE	FALSE	GCST90093061	2	221720748	0.121	0.1744	Myasthenia gravis	TRUE	reported	textfile	GCST90274819	2	222585468	0.0453	2.9e-06	2_222585468_A_G	10291	Leukemia inhibitory factor levels	2	TRUE	0.00212212	10291	FALSE	TRUE	0.00279015	28.7882	53.5013	21.8809
rs115938660	T	C	T	C	-0.2181	-0.5666	0.0215	0.0171404	FALSE	FALSE	FALSE	GCST90093061	5	111448543	0.184	0.002069	Myasthenia gravis	TRUE	reported	textfile	GCST90274820	5	110784241	0.0467	3.01e-06	5_110784241_T_C	11770	Leukemia inhibitory factor receptor levels	2	TRUE	0.00185	11770	FALSE	TRUE	0.00200143	23.6001	53.5013	21.8111
rs117117000	A	G	A	G	0.1586	-0.039	0.961	0.970465	FALSE	FALSE	FALSE	GCST90093061	8	118904823	0.1134	0.7305	Myasthenia gravis	TRUE	reported	textfile	GCST90274820	8	119917062	0.0333	1.91e-06	8_119917062_A_G	11784	Leukemia inhibitory factor receptor levels	2	TRUE	0.0019216	11784	FALSE	TRUE	0.00188549	22.2568	53.5013	22.6839
rs12754806	A	G	A	G	0.0563	-0.0507	0.4817	0.47712	FALSE	FALSE	FALSE	GCST90093061	1	238658153	0.0367	0.1672	Myasthenia gravis	TRUE	reported	textfile	GCST90274820	1	238821453	0.0122	3.94e-06	1_238821453_A_G	11768	Leukemia inhibitory factor receptor levels	2	TRUE	0.00180669	11768	FALSE	TRUE	0.00158272	18.6518	53.5013	21.296
rs147006060	A	G	A	G	-0.2602	-0.2205	0.0179	0.00946579	FALSE	FALSE	FALSE	GCST90093061	21	42360698	0.2308	0.3395	Myasthenia gravis	TRUE	reported	textfile	GCST90274820	21	43780807	0.0566	4.28e-06	21_43780807_A_G	11775	Leukemia inhibitory factor receptor levels	2	TRUE	0.00179191	11775	FALSE	TRUE	0.00238042	28.0915	53.5013	21.134
rs1690678	A	C	A	C	0.0904	-0.0638	0.1109	0.118165	FALSE	FALSE	FALSE	GCST90093061	10	27641889	0.0547	0.2438	Myasthenia gravis	TRUE	reported	textfile	GCST90274820	10	27930818	0.0192	2.5e-06	10_27930818_A_C	11784	Leukemia inhibitory factor receptor levels	2	TRUE	0.00187802	11784	FALSE	TRUE	0.00161157	19.0182	53.5013	22.1684
rs41307428	T	C	T	C	0.2027	0.1015	0.067	0.0342416	FALSE	FALSE	FALSE	GCST90093061	9	133471682	0.1043	0.3302	Myasthenia gravis	TRUE	reported	textfile	GCST90274820	9	136336804	0.0299	1.21e-11	9_136336804_T_C	11774	Leukemia inhibitory factor receptor levels	2	TRUE	0.00388886	11774	FALSE	TRUE	0.00513682	60.7828	53.5013	45.9584
rs4937122	T	G	T	G	0.1262	0.0272	0.9129	0.923476	FALSE	FALSE	FALSE	GCST90093061	11	126358764	0.0698	0.6968	Myasthenia gravis	TRUE	reported	textfile	GCST90274820	11	126228659	0.0248	3.61e-07	11_126228659_T_G	11336	Leukemia inhibitory factor receptor levels	2	TRUE	0.00227951	11336	FALSE	TRUE	0.00253274	28.7789	53.5013	25.895
rs6002001	A	G	A	G	0.6489	-0.3367	0.0043	0.00764846	FALSE	FALSE	FALSE	GCST90093061	22	40658963	0.1807	0.06241	Myasthenia gravis	TRUE	reported	textfile	GCST90274820	22	41054967	0.1417	4.66e-06	22_41054967_A_G	6861	Leukemia inhibitory factor receptor levels	2	TRUE	0.0030481	6861	FALSE	TRUE	0.00360564	24.8206	53.5013	20.9708
rs62258077	T	C	T	C	-0.063	-0.0077	0.6603	0.619224	FALSE	FALSE	FALSE	GCST90093061	3	58377644	0.0373	0.8368	Myasthenia gravis	TRUE	reported	textfile	GCST90274820	3	58363371	0.013	1.26e-06	3_58363371_T_C	11762	Leukemia inhibitory factor receptor levels	2	TRUE	0.00199306	11762	FALSE	TRUE	0.00178052	20.9763	53.5013	23.4852
rs635634	T	C	T	C	-0.2885	0.0427	0.1918	0.19248	FALSE	FALSE	FALSE	GCST90093061	9	133279427	0.047	0.363	Myasthenia gravis	TRUE	reported	textfile	GCST90274820	9	136155000	0.0153	2.61e-79	9_136155000_T_C	11784	Leukemia inhibitory factor receptor levels	2	TRUE	0.0292939	11784	FALSE	TRUE	0.0258041	312.077	53.5013	355.557
rs72730728	A	T	A	T	0.1414	-0.0058	0.9403	0.948108	FALSE	TRUE	FALSE	GCST90093061	5	36424139	0.0846	0.945	Myasthenia gravis	TRUE	reported	textfile	GCST90274820	5	36424241	0.0302	2.84e-06	5_36424241_A_T	11336	Leukemia inhibitory factor receptor levels	2	TRUE	0.00193047	11336	FALSE	TRUE	0.00224476	25.4993	53.5013	21.9222
rs72837682	T	C	T	C	-0.08	0.014	0.7807	0.815888	FALSE	FALSE	FALSE	GCST90093061	17	7160331	0.0491	0.7753	Myasthenia gravis	TRUE	reported	textfile	GCST90274820	17	7063650	0.0172	3.3e-06	17_7063650_T_C	11336	Leukemia inhibitory factor receptor levels	2	TRUE	0.00190507	11336	FALSE	TRUE	0.00219146	24.8925	53.5013	21.6333
rs73157388	T	C	T	C	-0.1306	0.0385	0.9229	0.944643	FALSE	FALSE	FALSE	GCST90093061	7	79720414	0.0867	0.6572	Myasthenia gravis	TRUE	reported	textfile	GCST90274820	7	79349730	0.0285	4.6e-06	7_79349730_T_C	11336	Leukemia inhibitory factor receptor levels	2	TRUE	0.00184931	11336	FALSE	TRUE	0.00242731	27.5781	53.5013	20.9989
rs778016	A	G	A	G	-0.0681	0.0094	0.2875	0.269448	FALSE	FALSE	FALSE	GCST90093061	6	68208688	0.042	0.8236	Myasthenia gravis	TRUE	reported	textfile	GCST90274820	6	68918580	0.0145	2.65e-06	6_68918580_A_G	9883	Leukemia inhibitory factor receptor levels	2	TRUE	0.00222735	9883	FALSE	TRUE	0.00189997	18.8093	53.5013	22.0576
rs9313148	C	G	C	G	-0.0824	0.1239	0.1414	0.142954	FALSE	TRUE	FALSE	GCST90093061	5	6378079	0.0505	0.01412	Myasthenia gravis	TRUE	reported	textfile	GCST90274820	5	6378192	0.0173	1.91e-06	5_6378192_C_G	11777	Leukemia inhibitory factor receptor levels	2	TRUE	0.00192294	11777	FALSE	TRUE	0.00164864	19.4447	53.5013	22.6862
rs11639226	A	C	A	C	0.0615	0.0352	0.4782	0.506446	FALSE	FALSE	FALSE	GCST90093061	15	90843990	0.0366	0.3357	Myasthenia gravis	TRUE	reported	textfile	GCST90274821	15	91387220	0.0133	3.76e-06	15_91387220_A_C	14285	Monocyte chemoattractant protein-1 levels	2	TRUE	0.00149478	14285	FALSE	TRUE	0.00188753	27.0106	53.5013	21.3819
rs117265389	C	G	C	G	0.1734	-0.1478	0.0256	0.0228539	FALSE	TRUE	FALSE	GCST90093061	16	4888451	0.1384	0.2857	Myasthenia gravis	TRUE	reported	textfile	GCST90274821	16	4938452	0.0377	4.24e-06	16_4938452_C_G	14733	Monocyte chemoattractant protein-1 levels	2	TRUE	0.00143404	14733	FALSE	TRUE	0.00150005	22.1304	53.5013	21.1551
rs117317477	T	G	T	G	-0.3227	-0.4407	0.0125	0.0106555	FALSE	FALSE	FALSE	GCST90093061	22	21567631	0.2388	0.06493	Myasthenia gravis	TRUE	reported	textfile	GCST90274821	22	21921920	0.0704	4.57e-06	22_21921920_T_G	11725	Monocyte chemoattractant protein-1 levels	2	TRUE	0.00178911	11725	FALSE	TRUE	0.00257084	30.2156	53.5013	21.0113
rs117510656	T	C	T	C	-0.2587	-0.4856	0.9806	0.9926	FALSE	FALSE	FALSE	GCST90093061	11	87566778	0.2116	0.02175	Myasthenia gravis	TRUE	reported	textfile	GCST90274821	11	87277670	0.0562	4.16e-06	11_87277670_T_C	14285	Monocyte chemoattractant protein-1 levels	2	TRUE	0.00148135	14285	FALSE	TRUE	0.00254634	36.4622	53.5013	21.1895
rs11870164	T	C	T	C	0.0751	-0.0704	0.2772	0.273187	FALSE	FALSE	FALSE	GCST90093061	17	34240660	0.0419	0.09267	Myasthenia gravis	TRUE	reported	textfile	GCST90274821	17	32567679	0.013	7.61e-09	17_32567679_T_C	14733	Monocyte chemoattractant protein-1 levels	2	TRUE	0.00226036	14733	FALSE	TRUE	0.00226007	33.3685	53.5013	33.3728
rs12075	A	G	A	G	0.1694	-0.0275	0.5552	0.582146	FALSE	FALSE	FALSE	GCST90093061	1	159205564	0.0374	0.4631	Myasthenia gravis	TRUE	reported	textfile	GCST90274821	1	159175354	0.0113	8.39e-51	1_159175354_A_G	14730	Monocyte chemoattractant protein-1 levels	2	TRUE	0.0150297	14730	FALSE	TRUE	0.0141733	211.746	53.5013	224.735
rs12133241	T	G	T	G	0.0728	0.0134	0.8345	0.834205	FALSE	FALSE	FALSE	GCST90093061	1	13933725	0.0495	0.7873	Myasthenia gravis	TRUE	reported	textfile	GCST90274821	1	14260220	0.0157	3.54e-06	1_14260220_T_G	14713	Monocyte chemoattractant protein-1 levels	2	TRUE	0.00145944	14713	FALSE	TRUE	0.00146392	21.5673	53.5013	21.5012
rs12367122	A	G	A	G	0.0739	0.0112	0.1756	0.18134	FALSE	FALSE	FALSE	GCST90093061	12	30845435	0.0478	0.8143	Myasthenia gravis	TRUE	reported	textfile	GCST90274821	12	30998369	0.0159	3.35e-06	12_30998369_A_G	14284	Monocyte chemoattractant protein-1 levels	2	TRUE	0.00151025	14284	FALSE	TRUE	0.00158118	22.6182	53.5013	21.602
rs146186562	T	G	T	G	-0.2293	0.1905	0.9789	0.983056	FALSE	FALSE	FALSE	GCST90093061	6	20408498	0.1366	0.1632	Myasthenia gravis	TRUE	reported	textfile	GCST90274821	6	20408729	0.0497	3.96e-06	6_20408729_T_G	14285	Monocyte chemoattractant protein-1 levels	2	TRUE	0.00148809	14285	FALSE	TRUE	0.00217199	31.0901	53.5013	21.2861
rs148307902	A	G	A	G	0.2553	0.1782	0.0243	0.0117015	FALSE	FALSE	FALSE	GCST90093061	5	2884900	0.1653	0.281	Myasthenia gravis	TRUE	reported	textfile	GCST90274821	5	2885014	0.0538	2.08e-06	5_2885014_A_G	13798	Monocyte chemoattractant protein-1 levels	2	TRUE	0.00162958	13798	FALSE	TRUE	0.00309068	42.7712	53.5013	22.5184
rs149604038	C	G	C	G	-0.2813	0.0229	0.9851	0.987867	FALSE	TRUE	FALSE	GCST90093061	3	185745757	0.1691	0.8921	Myasthenia gravis	TRUE	reported	textfile	GCST90274821	3	185463545	0.0556	4.21e-07	3_185463545_C_G	13798	Monocyte chemoattractant protein-1 levels	2	TRUE	0.00185196	13798	FALSE	TRUE	0.00232293	32.1218	53.5013	25.597
rs181998213	T	C	T	C	0.3723	0.0432	0.9872	0.996038	FALSE	FALSE	FALSE	GCST90093061	3	46478298	0.3539	0.9028	Myasthenia gravis	TRUE	reported	textfile	GCST90274821	3	46519788	0.0695	8.47e-08	3_46519788_T_C	14285	Monocyte chemoattractant protein-1 levels	2	TRUE	0.00200505	14285	FALSE	TRUE	0.00350293	50.2082	53.5013	28.6957
rs1846616	A	T	A	T	0.0856	0.0497	0.362	0.368813	FALSE	TRUE	FALSE	GCST90093061	3	45990949	0.0382	0.1932	Myasthenia gravis	TRUE	reported	textfile	GCST90274821	3	46032441	0.0119	6.33e-13	3_46032441_A_T	14719	Monocyte chemoattractant protein-1 levels	2	TRUE	0.00350356	14719	FALSE	TRUE	0.0033846	49.9803	53.5013	51.7432
rs207311	T	C	T	C	0.0579	0.0384	0.6697	0.691172	FALSE	FALSE	FALSE	GCST90093061	4	19074255	0.0402	0.3389	Myasthenia gravis	TRUE	reported	textfile	GCST90274821	4	19075878	0.0126	4.32e-06	4_19075878_T_C	14285	Monocyte chemoattractant protein-1 levels	2	TRUE	0.00147623	14285	FALSE	TRUE	0.00148312	21.2149	53.5013	21.1162
rs34292320	T	C	T	C	-0.0684	0.0175	0.2742	0.278665	FALSE	FALSE	FALSE	GCST90093061	13	42979689	0.0405	0.665	Myasthenia gravis	TRUE	reported	textfile	GCST90274821	13	43553825	0.0134	3.32e-07	13_43553825_T_C	14285	Monocyte chemoattractant protein-1 levels	2	TRUE	0.00182092	14285	FALSE	TRUE	0.0018622	26.6474	53.5013	26.0557
rs35728689	A	G	A	G	0.3004	-0.0414	0.0959	0.0918861	FALSE	FALSE	FALSE	GCST90093061	3	46348737	0.0604	0.4935	Myasthenia gravis	TRUE	reported	textfile	GCST90274821	3	46390228	0.0198	5.44e-52	3_46390228_A_G	14732	Monocyte chemoattractant protein-1 levels	2	TRUE	0.0153862	14732	FALSE	TRUE	0.0156482	234.162	53.5013	230.181
rs4682862	A	G	A	G	0.0576	0.0162	0.6154	0.59977	FALSE	FALSE	FALSE	GCST90093061	3	42835921	0.0371	0.6621	Myasthenia gravis	TRUE	reported	textfile	GCST90274821	3	42877413	0.0122	2.34e-06	3_42877413_A_G	14285	Monocyte chemoattractant protein-1 levels	2	TRUE	0.00155822	14285	FALSE	TRUE	0.00157051	22.4669	53.5013	22.2908
rs7619350	A	G	A	G	0.0986	0.0374	0.118	0.104843	FALSE	FALSE	FALSE	GCST90093061	3	132550591	0.0606	0.5372	Myasthenia gravis	TRUE	reported	textfile	GCST90274821	3	132269435	0.0201	9.32e-07	3_132269435_A_G	11764	Monocyte chemoattractant protein-1 levels	2	TRUE	0.0020417	11764	FALSE	TRUE	0.00202365	23.8504	53.5013	24.0637
rs77128226	T	C	T	C	-0.1063	0.1004	0.0875	0.0828387	FALSE	FALSE	FALSE	GCST90093061	20	15232872	0.063	0.1112	Myasthenia gravis	TRUE	reported	textfile	GCST90274821	20	15213518	0.0218	1.08e-06	20_15213518_T_C	14285	Monocyte chemoattractant protein-1 levels	2	TRUE	0.00166193	14285	FALSE	TRUE	0.00180442	25.8191	53.5013	23.7768
rs77344300	T	C	T	C	-0.1381	0.0332	0.0491	0.0465445	FALSE	FALSE	FALSE	GCST90093061	9	76223123	0.0819	0.6852	Myasthenia gravis	TRUE	reported	textfile	GCST90274821	9	78838039	0.0293	2.44e-06	9_78838039_T_C	14733	Monocyte chemoattractant protein-1 levels	2	TRUE	0.00150579	14733	FALSE	TRUE	0.00178088	26.2809	53.5013	22.2153
rs79697698	T	C	T	C	-0.348	0.3199	0.0136	0.00528201	FALSE	FALSE	FALSE	GCST90093061	20	9105433	0.2247	0.1546	Myasthenia gravis	TRUE	reported	textfile	GCST90274821	20	9086080	0.0653	9.86e-08	20_9086080_T_C	13752	Monocyte chemoattractant protein-1 levels	2	TRUE	0.00206126	13752	FALSE	TRUE	0.00324923	44.8226	53.5013	28.4009
rs9942602	T	C	T	C	0.0618	0.0326	0.4922	0.508276	FALSE	FALSE	FALSE	GCST90093061	7	17937431	0.0368	0.3754	Myasthenia gravis	TRUE	reported	textfile	GCST90274821	7	17977054	0.0117	1.28e-07	7_17977054_T_C	14728	Monocyte chemoattractant protein-1 levels	2	TRUE	0.00189103	14728	FALSE	TRUE	0.00190916	28.168	53.5013	27.9001
rs12523126	A	T	A	T	0.1121	0.016	0.0746	0.0805638	FALSE	TRUE	FALSE	GCST90093061	5	166222350	0.0677	0.8132	Myasthenia gravis	TRUE	reported	textfile	GCST90274822	5	165649355	0.0232	1.35e-06	5_165649355_A_T	14288	Monocyte chemoattractant protein 2 levels	2	TRUE	0.00163161	14288	FALSE	TRUE	0.00173504	24.8299	53.5013	23.3472
rs2005792	A	G	A	G	0.1744	0.0506	0.7531	0.759629	FALSE	FALSE	FALSE	GCST90093061	17	34238385	0.0428	0.2369	Myasthenia gravis	TRUE	reported	textfile	GCST90274822	17	32565404	0.0136	1.21e-37	17_32565404_A_G	14729	Monocyte chemoattractant protein 2 levels	2	TRUE	0.0110428	14729	FALSE	TRUE	0.0113109	168.481	53.5013	164.443
rs3136674	T	C	T	C	-0.1803	0.1175	0.9455	0.95173	FALSE	FALSE	FALSE	GCST90093061	17	34355597	0.0887	0.1853	Myasthenia gravis	TRUE	reported	textfile	GCST90274822	17	32682616	0.0267	1.45e-11	17_32682616_T_C	14736	Monocyte chemoattractant protein 2 levels	2	TRUE	0.00308536	14736	FALSE	TRUE	0.00335027	49.5288	53.5013	45.6004
rs744156	A	C	A	C	-0.1588	0.0896	0.9594	0.962856	FALSE	FALSE	FALSE	GCST90093061	16	4650055	0.1003	0.3714	Myasthenia gravis	TRUE	reported	textfile	GCST90274822	16	4700056	0.0325	1.03e-06	16_4700056_A_C	13663	Monocyte chemoattractant protein 2 levels	2	TRUE	0.00174459	13663	FALSE	TRUE	0.00196452	26.8902	53.5013	23.8745
rs7550207	T	C	T	C	0.0672	0.0298	0.769	0.758021	FALSE	FALSE	FALSE	GCST90093061	1	159205095	0.0427	0.4845	Myasthenia gravis	TRUE	reported	textfile	GCST90274822	1	159174885	0.0139	1.33e-06	1_159174885_T_C	14736	Monocyte chemoattractant protein 2 levels	2	TRUE	0.0015838	14736	FALSE	TRUE	0.00160438	23.6769	53.5013	23.3727
rs75580960	T	C	T	C	-0.0904	0.0785	0.8703	0.875794	FALSE	FALSE	FALSE	GCST90093061	19	2151762	0.0588	0.1818	Myasthenia gravis	TRUE	reported	textfile	GCST90274822	19	2151761	0.0188	1.52e-06	19_2151761_T_C	13224	Monocyte chemoattractant protein 2 levels	2	TRUE	0.00174568	13224	FALSE	TRUE	0.00184491	24.4385	53.5013	23.1218
rs12075	A	G	A	G	-0.0899	-0.0275	0.5624	0.582146	FALSE	FALSE	FALSE	GCST90093061	1	159205564	0.0374	0.4631	Myasthenia gravis	TRUE	reported	textfile	GCST90274823	1	159175354	0.013	4.67e-12	1_159175354_A_G	11780	Monocyte chemoattractant protein-3 levels	2	TRUE	0.00404391	11780	FALSE	TRUE	0.00397807	47.0408	53.5013	47.8225
rs139796674	A	G	A	G	0.2334	-0.2299	0.0249	0.0191538	FALSE	FALSE	FALSE	GCST90093061	9	107822071	0.1615	0.1545	Myasthenia gravis	TRUE	reported	textfile	GCST90274823	9	110584352	0.0492	2.1e-06	9_110584352_A_G	11335	Monocyte chemoattractant protein-3 levels	2	TRUE	0.00198182	11335	FALSE	TRUE	0.00264533	30.0591	53.5013	22.5046
rs146174820	A	G	A	G	0.2663	0.041	0.0247	0.0252203	FALSE	FALSE	FALSE	GCST90093061	2	68387100	0.1104	0.7106	Myasthenia gravis	TRUE	reported	textfile	GCST90274823	2	68614232	0.0547	1.13e-06	2_68614232_A_G	10469	Monocyte chemoattractant protein-3 levels	2	TRUE	0.00225924	10469	FALSE	TRUE	0.0034167	35.8853	53.5013	23.7011
rs147793446	A	G	A	G	0.1941	-0.1504	0.0345	0.0248673	FALSE	FALSE	FALSE	GCST90093061	1	201800182	0.1371	0.2725	Myasthenia gravis	TRUE	reported	textfile	GCST90274823	1	201769310	0.0413	2.6e-06	1_201769310_A_G	11770	Monocyte chemoattractant protein-3 levels	2	TRUE	0.00187342	11770	FALSE	TRUE	0.00250988	29.6106	53.5013	22.0877
rs148859911	A	G	A	G	0.1507	-0.0212	0.05	0.0466491	FALSE	FALSE	FALSE	GCST90093061	11	42223623	0.0927	0.8193	Myasthenia gravis	TRUE	reported	textfile	GCST90274823	11	42245173	0.0328	4.34e-06	11_42245173_A_G	11771	Monocyte chemoattractant protein-3 levels	2	TRUE	0.00179045	11771	FALSE	TRUE	0.0021575	25.4465	53.5013	21.1095
rs16947053	A	G	A	G	0.2264	0.1191	0.9779	0.977395	FALSE	FALSE	FALSE	GCST90093061	15	92549345	0.1264	0.346	Myasthenia gravis	TRUE	reported	textfile	GCST90274823	15	93092575	0.0487	3.34e-06	15_93092575_A_G	11783	Monocyte chemoattractant protein-3 levels	2	TRUE	0.00183112	11783	FALSE	TRUE	0.00221549	26.1586	53.5013	21.612
rs182239847	T	G	T	G	-0.1716	0.0295	0.9096	0.967197	FALSE	FALSE	FALSE	GCST90093061	4	143970991	0.1184	0.8031	Myasthenia gravis	TRUE	reported	textfile	GCST90274823	4	144892144	0.0359	1.75e-06	4_144892144_T_G	9453	Monocyte chemoattractant protein-3 levels	2	TRUE	0.00241168	9453	FALSE	TRUE	0.00484265	45.9906	53.5013	22.8479
rs2228467	T	C	T	C	-0.3169	0.0556	0.9268	0.932053	FALSE	FALSE	FALSE	GCST90093061	3	42864624	0.0719	0.4388	Myasthenia gravis	TRUE	reported	textfile	GCST90274823	3	42906116	0.0252	2.88e-36	3_42906116_T_C	11782	Monocyte chemoattractant protein-3 levels	2	TRUE	0.0132467	11782	FALSE	TRUE	0.0136261	162.733	53.5013	158.141
rs4146770	T	C	T	C	-0.0933	0.0192	0.7978	0.807743	FALSE	FALSE	FALSE	GCST90093061	3	151330756	0.0478	0.688	Myasthenia gravis	TRUE	reported	textfile	GCST90274823	3	151048544	0.0165	1.56e-08	3_151048544_T_C	11760	Monocyte chemoattractant protein-3 levels	2	TRUE	0.00271195	11760	FALSE	TRUE	0.00280846	33.1149	53.5013	31.9739
rs481267	A	G	A	G	-0.0754	0.0227	0.3263	0.310959	FALSE	FALSE	FALSE	GCST90093061	1	108175198	0.0405	0.5755	Myasthenia gravis	TRUE	reported	textfile	GCST90274823	1	108717820	0.015	4.99e-07	1_108717820_A_G	9889	Monocyte chemoattractant protein-3 levels	2	TRUE	0.0025491	9889	FALSE	TRUE	0.00249952	24.7747	53.5013	25.2674
rs7116054	T	C	T	C	-0.0998	0.0649	0.1822	0.187198	FALSE	FALSE	FALSE	GCST90093061	11	69124227	0.0462	0.1602	Myasthenia gravis	TRUE	reported	textfile	GCST90274823	11	68891695	0.0179	2.47e-08	11_68891695_T_C	11335	Monocyte chemoattractant protein-3 levels	2	TRUE	0.0027354	11335	FALSE	TRUE	0.00296816	33.7382	53.5013	31.0853
rs7213460	A	G	A	G	0.0942	-0.0289	0.4161	0.428928	FALSE	FALSE	FALSE	GCST90093061	17	34195594	0.0368	0.4318	Myasthenia gravis	TRUE	reported	textfile	GCST90274823	17	32522613	0.0132	9.58e-13	17_32522613_A_G	11780	Monocyte chemoattractant protein-3 levels	2	TRUE	0.00430535	11780	FALSE	TRUE	0.00431189	51.0054	53.5013	50.9277
rs7327202	C	G	C	G	-0.0969	0.0107	0.1497	0.145151	FALSE	TRUE	FALSE	GCST90093061	13	58357592	0.0521	0.8366	Myasthenia gravis	TRUE	reported	textfile	GCST90274823	13	58931726	0.0194	5.89e-07	13_58931726_C_G	10903	Monocyte chemoattractant protein-3 levels	2	TRUE	0.00228342	10903	FALSE	TRUE	0.0023904	26.1202	53.5013	24.9485
rs74157668	T	C	T	C	0.1574	-0.0297	0.0404	0.0378762	FALSE	FALSE	FALSE	GCST90093061	10	119383800	0.0975	0.7604	Myasthenia gravis	TRUE	reported	textfile	GCST90274823	10	121143312	0.0343	4.46e-06	10_121143312_T_C	11781	Monocyte chemoattractant protein-3 levels	2	TRUE	0.00178458	11781	FALSE	TRUE	0.00192093	22.6702	53.5013	21.0582
rs78848134	T	C	T	C	0.2441	0.0154	0.0198	0.0157022	FALSE	FALSE	FALSE	GCST90093061	20	42498017	0.1401	0.9125	Myasthenia gravis	TRUE	reported	textfile	GCST90274823	20	41126657	0.0514	2.04e-06	20_41126657_T_C	11296	Monocyte chemoattractant protein-3 levels	2	TRUE	0.00199294	11296	FALSE	TRUE	0.00231284	26.1818	53.5013	22.5533
rs9968876	T	G	T	G	-0.1046	0.074	0.8991	0.891993	FALSE	FALSE	FALSE	GCST90093061	6	99639406	0.0584	0.2054	Myasthenia gravis	TRUE	reported	textfile	GCST90274823	6	100087282	0.0221	2.21e-06	6_100087282_T_G	11774	Monocyte chemoattractant protein-3 levels	2	TRUE	0.00189934	11774	FALSE	TRUE	0.00198515	23.4156	53.5013	22.4016
rs10140592	A	G	A	G	0.2704	-0.1322	0.0209	0.00975342	FALSE	FALSE	FALSE	GCST90093061	14	69984756	0.1744	0.4482	Myasthenia gravis	TRUE	reported	textfile	GCST90274824	14	70451473	0.0553	1.01e-06	14_70451473_A_G	13753	Monocyte chemoattractant protein-4 levels	2	TRUE	0.0017357	13753	FALSE	TRUE	0.00299238	41.2717	53.5013	23.9091
rs115511138	A	G	A	G	0.1956	-0.012	0.9694	0.974571	FALSE	FALSE	FALSE	GCST90093061	4	114645835	0.1243	0.9232	Myasthenia gravis	TRUE	reported	textfile	GCST90274824	4	115566991	0.042	3.21e-06	4_115566991_A_G	13944	Monocyte chemoattractant protein-4 levels	2	TRUE	0.00155324	13944	FALSE	TRUE	0.00226982	31.7179	53.5013	21.689
rs12075	A	G	A	G	0.189	-0.0275	0.5553	0.582146	FALSE	FALSE	FALSE	GCST90093061	1	159205564	0.0374	0.4631	Myasthenia gravis	TRUE	reported	textfile	GCST90274824	1	159175354	0.0114	9.89e-62	1_159175354_A_G	14733	Monocyte chemoattractant protein-4 levels	2	TRUE	0.0183169	14733	FALSE	TRUE	0.017642	264.552	53.5013	274.861
rs144118870	A	G	A	G	0.1749	0.1272	0.963	0.980192	FALSE	FALSE	FALSE	GCST90093061	6	31247030	0.1468	0.3862	Myasthenia gravis	TRUE	reported	textfile	GCST90274824	6	31214807	0.0368	2.01e-06	6_31214807_A_G	14735	Monocyte chemoattractant protein-4 levels	2	TRUE	0.00153083	14735	FALSE	TRUE	0.00217991	32.1867	53.5013	22.5883
rs2497351	T	C	T	C	0.0668	0.0145	0.2018	0.194846	FALSE	FALSE	FALSE	GCST90093061	10	92760589	0.0467	0.7561	Myasthenia gravis	TRUE	reported	textfile	GCST90274824	10	94520346	0.0145	4.09e-06	10_94520346_T_C	14736	Monocyte chemoattractant protein-4 levels	2	TRUE	0.00143837	14736	FALSE	TRUE	0.00143753	21.211	53.5013	21.2235
rs2721961	T	G	T	G	-0.1201	0.061	0.7293	0.735742	FALSE	FALSE	FALSE	GCST90093061	8	115645684	0.0436	0.1618	Myasthenia gravis	TRUE	reported	textfile	GCST90274824	8	116657911	0.0133	1.72e-19	8_116657911_T_G	14288	Monocyte chemoattractant protein-4 levels	2	TRUE	0.00567545	14288	FALSE	TRUE	0.00569522	81.8279	53.5013	81.5423
rs3136676	A	G	A	G	0.3903	0.1068	0.9384	0.945533	FALSE	FALSE	FALSE	GCST90093061	17	34356270	0.0831	0.1988	Myasthenia gravis	TRUE	reported	textfile	GCST90274824	17	32683289	0.0251	1.6e-54	17_32683289_A_G	14728	Monocyte chemoattractant protein-4 levels	2	TRUE	0.0161544	14728	FALSE	TRUE	0.0176115	263.996	53.5013	241.796
rs55842014	A	G	A	G	-0.0638	0.0556	0.3598	0.366564	FALSE	FALSE	FALSE	GCST90093061	3	46247622	0.0381	0.1452	Myasthenia gravis	TRUE	reported	textfile	GCST90274824	3	46289113	0.0131	1.11e-06	3_46289113_A_G	12404	Monocyte chemoattractant protein-4 levels	2	TRUE	0.00190887	12404	FALSE	TRUE	0.0018752	23.3	53.5013	23.7191
rs62201455	A	C	A	C	-0.2136	-0.0052	0.9807	0.985135	FALSE	FALSE	FALSE	GCST90093061	20	12708815	0.1587	0.974	Myasthenia gravis	TRUE	reported	textfile	GCST90274824	20	12689462	0.0451	2.18e-06	20_12689462_A_C	14722	Monocyte chemoattractant protein-4 levels	2	TRUE	0.00152153	14722	FALSE	TRUE	0.00172713	25.4674	53.5013	22.431
rs62336911	T	C	T	C	0.1569	-0.0213	0.0417	0.0341108	FALSE	FALSE	FALSE	GCST90093061	4	175512557	0.1091	0.8451	Myasthenia gravis	TRUE	reported	textfile	GCST90274824	4	176433708	0.0332	2.29e-06	4_176433708_T_C	14288	Monocyte chemoattractant protein-4 levels	2	TRUE	0.00156092	14288	FALSE	TRUE	0.00196749	28.163	53.5013	22.3342
rs72825017	T	G	T	G	-0.1997	-0.0785	0.0594	0.0535392	FALSE	FALSE	FALSE	GCST90093061	17	34202691	0.0819	0.338	Myasthenia gravis	TRUE	reported	textfile	GCST90274824	17	32529710	0.0251	1.77e-15	17_32529710_T_G	14730	Monocyte chemoattractant protein-4 levels	2	TRUE	0.00427959	14730	FALSE	TRUE	0.00445633	65.9266	53.5013	63.3007
rs74794857	T	C	T	C	0.0674	0.0243	0.4123	0.408075	FALSE	FALSE	FALSE	GCST90093061	5	22143479	0.0371	0.5135	Myasthenia gravis	TRUE	reported	textfile	GCST90274824	5	22143588	0.0139	1.24e-06	5_22143588_T_C	11760	Monocyte chemoattractant protein-4 levels	2	TRUE	0.00199567	11760	FALSE	TRUE	0.0022015	25.9424	53.5013	23.512
rs7612912	T	C	T	C	0.1281	0.0088	0.6276	0.618832	FALSE	FALSE	FALSE	GCST90093061	3	42869129	0.0374	0.813	Myasthenia gravis	TRUE	reported	textfile	GCST90274824	3	42910621	0.012	1.33e-26	3_42910621_T_C	14714	Monocyte chemoattractant protein-4 levels	2	TRUE	0.00768622	14714	FALSE	TRUE	0.00767045	113.72	53.5013	113.956
rs8112014	A	G	A	G	-0.0578	-0.0005	0.2923	0.308279	FALSE	FALSE	FALSE	GCST90093061	19	14662265	0.0391	0.9901	Myasthenia gravis	TRUE	reported	textfile	GCST90274824	19	14773077	0.0126	4.49e-06	19_14773077_A_G	14724	Monocyte chemoattractant protein-4 levels	2	TRUE	0.00142734	14724	FALSE	TRUE	0.00138218	20.3766	53.5013	21.0433
rs847767	A	G	A	G	0.077	0.0003	0.8533	0.876239	FALSE	FALSE	FALSE	GCST90093061	6	40083849	0.0568	0.9956	Myasthenia gravis	TRUE	reported	textfile	GCST90274824	6	40051588	0.0168	4.58e-06	6_40051588_A_G	14733	Monocyte chemoattractant protein-4 levels	2	TRUE	0.00142401	14733	FALSE	TRUE	0.00148437	21.8988	53.5013	21.0069
rs926646	T	C	T	C	0.1432	-0.1262	0.9545	0.962882	FALSE	FALSE	FALSE	GCST90093061	20	20042682	0.0899	0.1605	Myasthenia gravis	TRUE	reported	textfile	GCST90274824	20	20023326	0.0304	2.47e-06	20_20023326_T_C	14732	Monocyte chemoattractant protein-4 levels	2	TRUE	0.00150412	14732	FALSE	TRUE	0.00178116	26.2833	53.5013	22.1891
rs113448118	A	G	A	G	0.0818	0.0226	0.1528	0.16352	FALSE	FALSE	FALSE	GCST90093061	7	1069318	0.0478	0.6362	Myasthenia gravis	TRUE	reported	textfile	GCST90274825	7	1108954	0.0179	4.88e-06	7_1108954_A_G	11793	Macrophage inflammatory protein 1a levels	2	TRUE	0.001768	11793	FALSE	TRUE	0.00173239	20.4621	53.5013	20.8834
rs1143687	T	C	T	C	-0.1229	0.0959	0.0627	0.0737128	FALSE	FALSE	FALSE	GCST90093061	16	81889208	0.0683	0.1606	Myasthenia gravis	TRUE	reported	textfile	GCST90274825	16	81922813	0.024	3.04e-07	16_81922813_T_C	14743	Macrophage inflammatory protein 1a levels	2	TRUE	0.00177575	14743	FALSE	TRUE	0.00177533	26.2167	53.5013	26.2229
rs2847249	T	C	T	C	-0.0621	-0.0145	0.2605	0.240292	FALSE	FALSE	FALSE	GCST90093061	18	12747236	0.0433	0.7383	Myasthenia gravis	TRUE	reported	textfile	GCST90274825	18	12747235	0.0136	4.97e-06	18_12747235_T_C	14294	Macrophage inflammatory protein 1a levels	2	TRUE	0.00145673	14294	FALSE	TRUE	0.0014858	21.2666	53.5013	20.85
rs56675286	A	C	A	C	-0.1806	-0.0964	0.0383	0.0354575	FALSE	FALSE	FALSE	GCST90093061	17	36031023	0.1056	0.3613	Myasthenia gravis	TRUE	reported	textfile	GCST90274825	17	34358060	0.0325	2.75e-08	17_34358060_A_C	14743	Macrophage inflammatory protein 1a levels	2	TRUE	0.00209042	14743	FALSE	TRUE	0.00240272	35.5039	53.5013	30.8794
rs5743604	A	G	A	G	-0.0736	-0.0297	0.7503	0.743103	FALSE	FALSE	FALSE	GCST90093061	4	38799664	0.0402	0.459	Myasthenia gravis	TRUE	reported	textfile	GCST90274825	4	38801285	0.0135	4.98e-08	4_38801285_A_G	14737	Macrophage inflammatory protein 1a levels	2	TRUE	0.00201309	14737	FALSE	TRUE	0.00202973	29.969	53.5013	29.7227
rs677925	T	C	T	C	-0.0668	-0.0414	0.7284	0.728682	FALSE	FALSE	FALSE	GCST90093061	17	15838151	0.0416	0.3191	Myasthenia gravis	TRUE	reported	textfile	GCST90274825	17	15741465	0.0143	2.99e-06	17_15741465_T_C	12411	Macrophage inflammatory protein 1a levels	2	TRUE	0.00175542	12411	FALSE	TRUE	0.00176556	21.9476	53.5013	21.8213
rs78871521	T	C	T	C	0.1812	-0.1345	0.0304	0.0275998	FALSE	FALSE	FALSE	GCST90093061	16	4724016	0.1285	0.2952	Myasthenia gravis	TRUE	reported	textfile	GCST90274825	16	4774017	0.0371	1.04e-06	16_4774017_T_C	13246	Macrophage inflammatory protein 1a levels	2	TRUE	0.00179791	13246	FALSE	TRUE	0.00193559	25.6846	53.5013	23.8544
rs8951	T	C	T	C	-0.4102	0.0396	0.7695	0.774076	FALSE	FALSE	FALSE	GCST90093061	17	36088374	0.0441	0.37	Myasthenia gravis	TRUE	reported	textfile	GCST90274825	17	34415720	0.0135	8.62e-203	17_34415720_T_C	14295	Macrophage inflammatory protein 1a levels	2	TRUE	0.0606759	14295	FALSE	TRUE	0.0596899	907.305	53.5013	923.259
rs9540456	A	G	A	G	0.0926	-0.0233	0.8776	0.881285	FALSE	FALSE	FALSE	GCST90093061	13	65511242	0.058	0.6882	Myasthenia gravis	TRUE	reported	textfile	GCST90274825	13	66085374	0.0181	3.12e-07	13_66085374_A_G	14295	Macrophage inflammatory protein 1a levels	2	TRUE	0.00182788	14295	FALSE	TRUE	0.00184217	26.3787	53.5013	26.1737
rs9911791	A	G	A	G	0.176	-0.0068	0.8208	0.842821	FALSE	FALSE	FALSE	GCST90093061	17	36465154	0.0487	0.8887	Myasthenia gravis	TRUE	reported	textfile	GCST90274825	17	34820996	0.0162	1.71e-27	17_34820996_A_G	14295	Macrophage inflammatory protein 1a levels	2	TRUE	0.00819031	14295	FALSE	TRUE	0.00911236	131.441	53.5013	118.031
rs10978641	A	T	A	T	0.0649	-0.0209	0.7462	0.741731	FALSE	TRUE	FALSE	GCST90093061	9	106791915	0.0425	0.6225	Myasthenia gravis	TRUE	reported	textfile	GCST90274826	9	109554196	0.014	3.56e-06	9_109554196_A_T	14296	Matrix metalloproteinase-1 levels	2	TRUE	0.00150116	14296	FALSE	TRUE	0.00159539	22.8409	53.5013	21.4898
rs10990535	T	C	T	C	0.0703	-0.0119	0.253	0.23854	FALSE	FALSE	FALSE	GCST90093061	9	96328727	0.0433	0.7832	Myasthenia gravis	TRUE	reported	textfile	GCST90274826	9	99091009	0.0135	1.91e-07	9_99091009_T_C	14734	Matrix metalloproteinase-1 levels	2	TRUE	0.00183731	14734	FALSE	TRUE	0.00186802	27.5712	53.5013	27.1171
rs11673125	T	C	T	C	-0.0585	0.005	0.296	0.312698	FALSE	FALSE	FALSE	GCST90093061	19	14652936	0.0389	0.8976	Myasthenia gravis	TRUE	reported	textfile	GCST90274826	19	14763748	0.0127	4.1e-06	19_14763748_T_C	14741	Matrix metalloproteinase-1 levels	2	TRUE	0.00143751	14741	FALSE	TRUE	0.00142628	21.052	53.5013	21.218
rs116889819	A	G	A	G	-0.176	-0.0251	0.0455	0.0458254	FALSE	FALSE	FALSE	GCST90093061	11	102935669	0.0871	0.7731	Myasthenia gravis	TRUE	reported	textfile	GCST90274826	11	102806398	0.03	4.45e-09	11_102806398_A_G	14744	Matrix metalloproteinase-1 levels	2	TRUE	0.00232924	14744	FALSE	TRUE	0.00269056	39.7712	53.5013	34.4178
rs12141791	A	G	A	G	0.0859	-0.0034	0.6981	0.715334	FALSE	FALSE	FALSE	GCST90093061	1	156449994	0.0414	0.9351	Myasthenia gravis	TRUE	reported	textfile	GCST90274826	1	156419786	0.013	3.9e-11	1_156419786_A_G	14296	Matrix metalloproteinase-1 levels	2	TRUE	0.00304524	14296	FALSE	TRUE	0.00311026	44.5968	53.5013	43.6616
rs12367368	T	G	T	G	0.0861	0.0354	0.1146	0.115564	FALSE	FALSE	FALSE	GCST90093061	12	83200264	0.0542	0.5137	Myasthenia gravis	TRUE	reported	textfile	GCST90274826	12	83594043	0.0186	3.67e-06	12_83594043_T_G	14744	Matrix metalloproteinase-1 levels	2	TRUE	0.00145142	14744	FALSE	TRUE	0.00150439	22.2111	53.5013	21.4279
rs141782294	A	G	A	G	0.3767	0.0157	0.9777	0.983317	FALSE	FALSE	FALSE	GCST90093061	11	102483742	0.1407	0.9109	Myasthenia gravis	TRUE	reported	textfile	GCST90274826	11	102354473	0.0445	2.56e-17	11_102354473_A_G	14731	Matrix metalloproteinase-1 levels	2	TRUE	0.00484161	14731	FALSE	TRUE	0.00618773	91.7066	53.5013	71.6591
rs188626385	T	C	T	C	-0.2509	0.0538	0.0177	0.0160814	FALSE	FALSE	FALSE	GCST90093061	7	120951066	0.1513	0.7221	Myasthenia gravis	TRUE	reported	textfile	GCST90274826	7	120591120	0.053	2.2e-06	7_120591120_T_C	12935	Matrix metalloproteinase-1 levels	2	TRUE	0.00172981	12935	FALSE	TRUE	0.00218901	28.3726	53.5013	22.4104
rs2155053	T	C	T	C	-0.3212	0.069	0.9461	0.943937	FALSE	FALSE	FALSE	GCST90093061	11	102733876	0.0862	0.423	Myasthenia gravis	TRUE	reported	textfile	GCST90274826	11	102604607	0.0264	4.68e-34	11_102604607_T_C	14741	Matrix metalloproteinase-1 levels	2	TRUE	0.00994341	14741	FALSE	TRUE	0.0105222	156.736	53.5013	148.028
rs2229629	A	G	A	G	-0.3153	-0.1427	0.0135	0.0127605	FALSE	FALSE	FALSE	GCST90093061	2	74889400	0.1565	0.3618	Myasthenia gravis	TRUE	reported	textfile	GCST90274826	2	75116527	0.0673	2.8e-06	2_75116527_A_G	10887	Matrix metalloproteinase-1 levels	2	TRUE	0.0020124	10887	FALSE	TRUE	0.00264794	28.8994	53.5013	21.9492
rs2926741	T	C	T	C	-0.0704	0.0419	0.3436	0.374487	FALSE	FALSE	FALSE	GCST90093061	12	56704813	0.0377	0.267	Myasthenia gravis	TRUE	reported	textfile	GCST90274826	12	57098597	0.0126	2.31e-08	12_57098597_T_C	14296	Matrix metalloproteinase-1 levels	2	TRUE	0.00217923	14296	FALSE	TRUE	0.00223561	32.0275	53.5013	31.2179
rs4734879	A	G	A	G	0.1136	-0.0237	0.7422	0.720576	FALSE	FALSE	FALSE	GCST90093061	8	105570896	0.0401	0.5535	Myasthenia gravis	TRUE	reported	textfile	GCST90274826	8	106583124	0.0137	1.11e-16	8_106583124_A_G	14296	Matrix metalloproteinase-1 levels	2	TRUE	0.00478716	14296	FALSE	TRUE	0.00493845	70.9405	53.5013	68.7568
rs6717478	A	T	A	T	0.1548	-0.0029	0.966	0.96364	FALSE	TRUE	FALSE	GCST90093061	2	63429919	0.0959	0.9757	Myasthenia gravis	TRUE	reported	textfile	GCST90274826	2	63657053	0.0338	4.65e-06	2_63657053_A_T	14742	Matrix metalloproteinase-1 levels	2	TRUE	0.001421	14742	FALSE	TRUE	0.00157408	23.2386	53.5013	20.9753
rs7219205	A	G	A	G	0.0569	-0.0298	0.5023	0.476649	FALSE	FALSE	FALSE	GCST90093061	17	4448017	0.0368	0.4174	Myasthenia gravis	TRUE	reported	textfile	GCST90274826	17	4351312	0.0121	2.57e-06	17_4351312_A_G	14296	Matrix metalloproteinase-1 levels	2	TRUE	0.00154465	14296	FALSE	TRUE	0.00161877	23.1762	53.5013	22.1133
rs77095316	T	G	T	G	-0.1416	0.0555	0.0705	0.0668881	FALSE	FALSE	FALSE	GCST90093061	11	102701449	0.0733	0.4489	Myasthenia gravis	TRUE	reported	textfile	GCST90274826	11	102572180	0.0238	2.69e-09	11_102572180_T_G	14744	Matrix metalloproteinase-1 levels	2	TRUE	0.00239538	14744	FALSE	TRUE	0.00262782	38.8413	53.5013	35.3975
rs112062276	T	G	T	G	0.1203	0.0021	0.0601	0.0649531	FALSE	FALSE	FALSE	GCST90093061	6	133839360	0.0692	0.9763	Myasthenia gravis	TRUE	reported	textfile	GCST90274827	6	134160498	0.0249	1.36e-06	6_134160498_T_G	14733	Matrix metalloproteinase-10 levels	2	TRUE	0.00158202	14733	FALSE	TRUE	0.001635	24.1246	53.5013	23.3417
rs11225354	T	C	T	C	0.2957	0.0762	0.879	0.88037	FALSE	FALSE	FALSE	GCST90093061	11	102639315	0.061	0.2117	Myasthenia gravis	TRUE	reported	textfile	GCST90274827	11	102510046	0.0181	5.38e-60	11_102510046_T_C	14296	Matrix metalloproteinase-10 levels	2	TRUE	0.0183298	14296	FALSE	TRUE	0.0185997	270.903	53.5013	266.898
rs112327130	C	G	C	G	-0.2862	-0.0985	0.0153	0.0134011	FALSE	TRUE	FALSE	GCST90093061	8	77041425	0.1587	0.5347	Myasthenia gravis	TRUE	reported	textfile	GCST90274827	8	77953661	0.0608	2.51e-06	8_77953661_C_G	12456	Matrix metalloproteinase-10 levels	2	TRUE	0.00177603	12456	FALSE	TRUE	0.00246811	30.8139	53.5013	22.1581
rs113958571	A	G	A	G	-0.2315	-0.3177	0.0188	0.0177287	FALSE	FALSE	FALSE	GCST90093061	20	20731052	0.1681	0.05874	Myasthenia gravis	TRUE	reported	textfile	GCST90274827	20	20711695	0.0503	4.18e-06	20_20711695_A_G	14296	Matrix metalloproteinase-10 levels	2	TRUE	0.00147968	14296	FALSE	TRUE	0.00197718	28.3179	53.5013	21.182
rs12567824	A	C	A	C	0.07	0.0001	0.822	0.821105	FALSE	FALSE	FALSE	GCST90093061	1	160020232	0.0472	0.9981	Myasthenia gravis	TRUE	reported	textfile	GCST90274827	1	159990022	0.0153	4.76e-06	1_159990022_A_C	14296	Matrix metalloproteinase-10 levels	2	TRUE	0.00146226	14296	FALSE	TRUE	0.0014339	20.5256	53.5013	20.9321
rs1356799	T	G	T	G	-0.069	-0.059	0.7974	0.797885	FALSE	FALSE	FALSE	GCST90093061	2	139810097	0.0443	0.1832	Myasthenia gravis	TRUE	reported	textfile	GCST90274827	2	140567666	0.015	4.22e-06	2_140567666_T_G	13869	Matrix metalloproteinase-10 levels	2	TRUE	0.0015236	13869	FALSE	TRUE	0.00153831	21.3646	53.5013	21.16
rs142915220	A	G	A	G	-0.3256	-0.1431	0.9794	0.984808	FALSE	FALSE	FALSE	GCST90093061	11	103011223	0.1502	0.3407	Myasthenia gravis	TRUE	reported	textfile	GCST90274827	11	102881952	0.0494	4.37e-11	11_102881952_A_G	13809	Matrix metalloproteinase-10 levels	2	TRUE	0.00313654	13809	FALSE	TRUE	0.00427785	59.3181	53.5013	43.4425
rs17860955	T	C	T	C	1.1371	-0.1707	0.983	0.980532	FALSE	FALSE	FALSE	GCST90093061	11	102778751	0.1242	0.1694	Myasthenia gravis	TRUE	reported	textfile	GCST90274827	11	102649482	0.047	2.6e-129	11_102649482_T_C	14256	Matrix metalloproteinase-10 levels	2	TRUE	0.0394446	14256	FALSE	TRUE	0.0432145	643.801	53.5013	585.331
rs2584662	A	C	A	C	-0.0597	-0.0989	0.585	0.574876	FALSE	FALSE	FALSE	GCST90093061	17	49393125	0.037	0.007565	Myasthenia gravis	TRUE	reported	textfile	GCST90274827	17	47470487	0.0122	9.91e-07	17_47470487_A_C	14296	Matrix metalloproteinase-10 levels	2	TRUE	0.00167243	14296	FALSE	TRUE	0.00173054	24.7793	53.5013	23.9458
rs3742926	T	C	T	C	-0.0912	-0.0612	0.0978	0.0927882	FALSE	FALSE	FALSE	GCST90093061	14	32545663	0.0657	0.3515	Myasthenia gravis	TRUE	reported	textfile	GCST90274827	14	33014869	0.0196	3.27e-06	14_33014869_T_C	14744	Matrix metalloproteinase-10 levels	2	TRUE	0.00146651	14744	FALSE	TRUE	0.00146778	21.6698	53.5013	21.651
rs55804377	A	G	A	G	-0.2185	-0.0384	0.0185	0.0152054	FALSE	FALSE	FALSE	GCST90093061	10	1017952	0.1593	0.8093	Myasthenia gravis	TRUE	reported	textfile	GCST90274827	10	1063892	0.0469	3.18e-06	10_1063892_A_G	14741	Matrix metalloproteinase-10 levels	2	TRUE	0.00147045	14741	FALSE	TRUE	0.00173378	25.5986	53.5013	21.7049
rs72699188	C	G	C	G	-0.0931	0.0764	0.8507	0.835787	FALSE	TRUE	FALSE	GCST90093061	9	6176871	0.0491	0.12	Myasthenia gravis	TRUE	reported	textfile	GCST90274827	9	6176871	0.0166	2.04e-08	9_6176871_C_G	14744	Matrix metalloproteinase-10 levels	2	TRUE	0.00212912	14744	FALSE	TRUE	0.00220174	32.5296	53.5013	31.4545
rs7966257	C	G	C	G	-0.0819	0.0788	0.1335	0.140823	FALSE	TRUE	FALSE	GCST90093061	12	110813633	0.0519	0.1291	Myasthenia gravis	TRUE	reported	textfile	GCST90274827	12	111251437	0.0178	4.2e-06	12_111251437_C_G	14295	Matrix metalloproteinase-10 levels	2	TRUE	0.00147898	14295	FALSE	TRUE	0.00155184	22.215	53.5013	21.1703
rs10412462	A	C	A	C	-0.1731	-0.0266	0.0363	0.0294041	FALSE	FALSE	FALSE	GCST90093061	19	14580872	0.1087	0.8068	Myasthenia gravis	TRUE	reported	textfile	GCST90274828	19	14691684	0.0366	2.25e-06	19_14691684_A_C	11790	Neurturin levels	2	TRUE	0.00189395	11790	FALSE	TRUE	0.00209639	24.7642	53.5013	22.3682
rs113580784	A	G	A	G	-0.2288	-0.1808	0.0208	0.018134	FALSE	FALSE	FALSE	GCST90093061	20	56894901	0.1544	0.2418	Myasthenia gravis	TRUE	reported	textfile	GCST90274828	20	55469957	0.0495	3.8e-06	20_55469957_A_G	11768	Neurturin levels	2	TRUE	0.00181253	11768	FALSE	TRUE	0.00213244	25.1439	53.5013	21.3649
rs143131035	T	C	T	C	-0.4361	-0.048	0.0118	0.0108124	FALSE	FALSE	FALSE	GCST90093061	4	43311203	0.1846	0.7947	Myasthenia gravis	TRUE	reported	textfile	GCST90274828	4	43313220	0.0867	4.91e-07	4_43313220_T_C	7585	Neurturin levels	2	TRUE	0.00332542	7585	FALSE	TRUE	0.00443536	33.7832	53.5013	25.3008
rs182274799	A	G	A	G	0.1565	0.0041	0.0646	0.0740135	FALSE	FALSE	FALSE	GCST90093061	11	10337241	0.0649	0.9491	Myasthenia gravis	TRUE	reported	textfile	GCST90274828	11	10358788	0.031	4.46e-07	11_10358788_A_G	9461	Neurturin levels	2	TRUE	0.00268715	9461	FALSE	TRUE	0.00295998	28.0816	53.5013	25.4862
rs192427410	T	G	T	G	0.3743	0.1524	0.0252	0.00397458	FALSE	FALSE	FALSE	GCST90093061	8	43330638	0.2859	0.594	Myasthenia gravis	TRUE	reported	textfile	GCST90274828	8	43185781	0.0786	1.92e-06	8_43185781_T_G	8783	Neurturin levels	2	TRUE	0.00257591	8783	FALSE	TRUE	0.00688313	60.8596	53.5013	22.6775
rs29630	T	C	T	C	-0.074	-0.0158	0.2493	0.253968	FALSE	FALSE	FALSE	GCST90093061	5	171599584	0.0428	0.7127	Myasthenia gravis	TRUE	reported	textfile	GCST90274828	5	171026588	0.0159	3.25e-06	5_171026588_T_C	11343	Neurturin levels	2	TRUE	0.00190629	11343	FALSE	TRUE	0.00204966	23.293	53.5013	21.6605
rs4360502	A	G	A	G	-0.0652	0.0368	0.3445	0.341919	FALSE	FALSE	FALSE	GCST90093061	1	214713299	0.0384	0.3375	Myasthenia gravis	TRUE	reported	textfile	GCST90274828	1	214886642	0.0141	3.76e-06	1_214886642_A_G	11342	Neurturin levels	2	TRUE	0.00188203	11342	FALSE	TRUE	0.00191994	21.814	53.5013	21.3824
rs62120726	A	G	A	G	0.0786	0.0197	0.8077	0.812188	FALSE	FALSE	FALSE	GCST90093061	2	15594674	0.0475	0.6789	Myasthenia gravis	TRUE	reported	textfile	GCST90274828	2	15734798	0.0172	4.88e-06	2_15734798_A_G	11343	Neurturin levels	2	TRUE	0.00183797	11343	FALSE	TRUE	0.00191913	21.8067	53.5013	20.8828
rs7202385	A	T	A	T	0.0746	-0.0116	0.6725	0.702835	FALSE	TRUE	FALSE	GCST90093061	16	26069562	0.0405	0.7745	Myasthenia gravis	TRUE	reported	textfile	GCST90274828	16	26080883	0.0157	2.02e-06	16_26080883_A_T	9460	Neurturin levels	2	TRUE	0.00238146	9460	FALSE	TRUE	0.00245138	23.2422	53.5013	22.5776
rs76777800	T	C	T	C	0.3387	0.0439	0.0176	0.0118584	FALSE	FALSE	FALSE	GCST90093061	3	73017935	0.1672	0.793	Myasthenia gravis	TRUE	reported	textfile	GCST90274828	3	73067086	0.0738	4.44e-06	3_73067086_T_C	6941	Neurturin levels	2	TRUE	0.00302625	6941	FALSE	TRUE	0.00396699	27.6366	53.5013	21.0629
rs7712604	C	G	C	G	-0.0879	-0.0055	0.6738	0.616204	FALSE	TRUE	FALSE	GCST90093061	5	21508850	0.0377	0.8835	Myasthenia gravis	TRUE	reported	textfile	GCST90274828	5	21508959	0.0176	5.9e-07	5_21508959_C_G	8587	Neurturin levels	2	TRUE	0.00289702	8587	FALSE	TRUE	0.00339643	29.2577	53.5013	24.9432
rs77216559	T	C	T	C	0.1667	-0.1052	0.958	0.965026	FALSE	FALSE	FALSE	GCST90093061	11	4454680	0.1024	0.3043	Myasthenia gravis	TRUE	reported	textfile	GCST90274828	11	4475910	0.034	9.44e-07	11_4475910_T_C	11791	Neurturin levels	2	TRUE	0.00203494	11791	FALSE	TRUE	0.00223623	26.422	53.5013	24.0388
rs8033310	T	C	T	C	0.1332	0.0905	0.9133	0.934446	FALSE	FALSE	FALSE	GCST90093061	15	23800958	0.0816	0.267	Myasthenia gravis	TRUE	reported	textfile	GCST90274828	15	24046105	0.0286	3.2e-06	15_24046105_T_C	11343	Neurturin levels	2	TRUE	0.00190895	11343	FALSE	TRUE	0.00280977	31.9554	53.5013	21.6908
rs908372	C	G	C	G	-0.0622	-0.0122	0.3324	0.32857	FALSE	TRUE	FALSE	GCST90093061	2	171577863	0.0393	0.7559	Myasthenia gravis	TRUE	reported	textfile	GCST90274828	2	172434373	0.0136	4.8e-06	2_172434373_C_G	11773	Neurturin levels	2	TRUE	0.00177386	11773	FALSE	TRUE	0.00171707	20.2464	53.5013	20.9172
rs10780690	T	G	T	G	0.0557	0.0122	0.5265	0.522723	FALSE	FALSE	FALSE	GCST90093061	9	84863257	0.0363	0.7361	Myasthenia gravis	TRUE	reported	textfile	GCST90274829	9	87478172	0.012	3.46e-06	9_87478172_T_G	14296	Neurotrophin-3 levels	2	TRUE	0.00150501	14296	FALSE	TRUE	0.00154689	22.1455	53.5013	21.5451
rs11225042	A	C	A	C	-0.0973	-0.0781	0.8737	0.879377	FALSE	FALSE	FALSE	GCST90093061	11	101856953	0.0579	0.1772	Myasthenia gravis	TRUE	reported	textfile	GCST90274829	11	101727684	0.0203	1.64e-06	11_101727684_A_C	12412	Neurotrophin-3 levels	2	TRUE	0.00184782	12412	FALSE	TRUE	0.0020894	25.9837	53.5013	22.9738
rs112418830	T	C	T	C	0.1366	-0.0376	0.0567	0.0542452	FALSE	FALSE	FALSE	GCST90093061	6	150972752	0.0859	0.6618	Myasthenia gravis	TRUE	reported	textfile	GCST90274829	6	151293888	0.0263	2.06e-07	6_151293888_T_C	14296	Neurotrophin-3 levels	2	TRUE	0.00188372	14296	FALSE	TRUE	0.00199602	28.5881	53.5013	26.9768
rs12517801	A	G	A	G	-0.0555	-0.011	0.3609	0.337643	FALSE	FALSE	FALSE	GCST90093061	5	1730939	0.0395	0.7807	Myasthenia gravis	TRUE	reported	textfile	GCST90274829	5	1731054	0.0121	4.5e-06	5_1731054_A_G	14726	Neurotrophin-3 levels	2	TRUE	0.00142682	14726	FALSE	TRUE	0.00142093	20.9515	53.5013	21.0385
rs145686993	C	G	C	G	-0.2464	0.2121	0.0161	0.00941349	FALSE	TRUE	FALSE	GCST90093061	2	46079035	0.1966	0.2808	Myasthenia gravis	TRUE	reported	textfile	GCST90274829	2	46306174	0.0539	4.84e-06	2_46306174_C_G	14257	Neurotrophin-3 levels	2	TRUE	0.00146386	14257	FALSE	TRUE	0.00192348	27.4721	53.5013	20.898
rs146532158	T	C	T	C	-0.1859	-0.0206	0.0249	0.0281751	FALSE	FALSE	FALSE	GCST90093061	10	114074103	0.1083	0.8491	Myasthenia gravis	TRUE	reported	textfile	GCST90274829	10	115833862	0.0386	1.46e-06	10_115833862_T_C	14741	Neurotrophin-3 levels	2	TRUE	0.00157121	14741	FALSE	TRUE	0.00167818	24.7762	53.5013	23.1945
rs17537796	A	C	A	C	-0.2571	0.0574	0.9866	0.988155	FALSE	FALSE	FALSE	GCST90093061	7	39986573	0.182	0.7525	Myasthenia gravis	TRUE	reported	textfile	GCST90274829	7	40026172	0.0553	3.33e-06	7_40026172_A_C	14254	Neurotrophin-3 levels	2	TRUE	0.00151433	14254	FALSE	TRUE	0.00174775	24.9526	53.5013	21.6149
rs2034246	A	C	A	C	0.0582	-0.0385	0.5677	0.56358	FALSE	FALSE	FALSE	GCST90093061	5	115115890	0.0371	0.2993	Myasthenia gravis	TRUE	reported	textfile	GCST90274829	5	114451587	0.012	1.23e-06	5_114451587_A_C	14296	Neurotrophin-3 levels	2	TRUE	0.00164292	14296	FALSE	TRUE	0.00166257	23.8044	53.5013	23.5225
rs2846299	A	G	A	G	0.0582	0.0217	0.3022	0.2951	FALSE	FALSE	FALSE	GCST90093061	11	123504348	0.04	0.5868	Myasthenia gravis	TRUE	reported	textfile	GCST90274829	11	123375056	0.0125	3.22e-06	11_123375056_A_G	14721	Neurotrophin-3 levels	2	TRUE	0.00147065	14721	FALSE	TRUE	0.00142857	21.0572	53.5013	21.6783
rs28735437	C	G	C	G	-0.1168	0.0843	0.1435	0.155035	FALSE	TRUE	FALSE	GCST90093061	15	87971624	0.0492	0.08659	Myasthenia gravis	TRUE	reported	textfile	GCST90274829	15	88514855	0.0164	1.06e-12	15_88514855_C_G	14737	Neurotrophin-3 levels	2	TRUE	0.00343048	14737	FALSE	TRUE	0.00335347	49.5797	53.5013	50.7222
rs3218587	A	G	A	G	0.1364	-0.0929	0.0429	0.0467014	FALSE	FALSE	FALSE	GCST90093061	6	111367724	0.085	0.2746	Myasthenia gravis	TRUE	reported	textfile	GCST90274829	6	111688927	0.0294	3.49e-06	6_111688927_A_G	14744	Neurotrophin-3 levels	2	TRUE	0.00145795	14744	FALSE	TRUE	0.00152782	22.5576	53.5013	21.5245
rs5751454	T	C	T	C	0.1823	0.0573	0.0287	0.0274429	FALSE	FALSE	FALSE	GCST90093061	22	43253709	0.1031	0.5784	Myasthenia gravis	TRUE	reported	textfile	GCST90274829	22	43649715	0.0398	4.64e-06	22_43649715_T_C	13680	Neurotrophin-3 levels	2	TRUE	0.00153151	13680	FALSE	TRUE	0.00185284	25.3902	53.5013	20.9801
rs58399805	A	T	A	T	0.1106	0.0344	0.0799	0.0729415	FALSE	TRUE	FALSE	GCST90093061	12	5570938	0.067	0.608	Myasthenia gravis	TRUE	reported	textfile	GCST90274829	12	5680104	0.022	4.98e-07	12_5680104_A_T	14737	Neurotrophin-3 levels	2	TRUE	0.00171226	14737	FALSE	TRUE	0.00179855	26.5494	53.5013	25.2735
rs72652073	C	G	C	G	0.058	-0.0412	0.3811	0.367257	FALSE	TRUE	FALSE	GCST90093061	8	71119666	0.0384	0.2831	Myasthenia gravis	TRUE	reported	textfile	GCST90274829	8	72031901	0.0125	3.48e-06	8_72031901_C_G	14296	Neurotrophin-3 levels	2	TRUE	0.00150393	14296	FALSE	TRUE	0.00158688	22.719	53.5013	21.5296
rs73166403	T	C	T	C	-0.092	0.0077	0.1114	0.113524	FALSE	FALSE	FALSE	GCST90093061	7	152601143	0.058	0.8947	Myasthenia gravis	TRUE	reported	textfile	GCST90274829	7	152298228	0.02	4.22e-06	7_152298228_T_C	14296	Neurotrophin-3 levels	2	TRUE	0.00147815	14296	FALSE	TRUE	0.0016757	23.9927	53.5013	21.16
rs79759094	A	G	A	G	-0.1163	0.1294	0.0638	0.0599848	FALSE	FALSE	FALSE	GCST90093061	4	7531372	0.0717	0.07119	Myasthenia gravis	TRUE	reported	textfile	GCST90274829	4	7533099	0.0251	3.6e-06	4_7533099_A_G	14728	Neurotrophin-3 levels	2	TRUE	0.00145578	14728	FALSE	TRUE	0.00161577	23.8323	53.5013	21.469
rs112635299	T	G	T	G	0.2618	-0.0892	0.0205	0.0176634	FALSE	FALSE	FALSE	GCST90093061	14	94371805	0.1623	0.5828	Myasthenia gravis	TRUE	reported	textfile	GCST90274830	14	94838142	0.0433	1.48e-09	14_94838142_T_G	14733	Osteoprotegerin levels	2	TRUE	0.00247545	14733	FALSE	TRUE	0.0027525	40.659	53.5013	36.5564
rs114165349	C	G	C	G	-0.1948	-0.0447	0.0337	0.0212849	FALSE	TRUE	FALSE	GCST90093061	1	26695422	0.1429	0.7543	Myasthenia gravis	TRUE	reported	textfile	GCST90274830	1	27021913	0.034	1.01e-08	1_27021913_C_G	14727	Osteoprotegerin levels	2	TRUE	0.00222432	14727	FALSE	TRUE	0.00247144	36.4821	53.5013	32.8262
rs1230164	C	G	C	G	-0.0671	0.0768	0.7288	0.712876	FALSE	TRUE	FALSE	GCST90093061	4	99064872	0.0406	0.05858	Myasthenia gravis	TRUE	reported	textfile	GCST90274830	4	99986023	0.0129	1.98e-07	4_99986023_C_G	14285	Osteoprotegerin levels	2	TRUE	0.00189071	14285	FALSE	TRUE	0.00177981	25.4663	53.5013	27.0561
rs138408096	A	G	A	G	-0.2007	0.2116	0.0206	0.0178726	FALSE	FALSE	FALSE	GCST90093061	15	83581896	0.1293	0.1018	Myasthenia gravis	TRUE	reported	textfile	GCST90274830	15	84250648	0.0423	2.09e-06	15_84250648_A_G	14721	Osteoprotegerin levels	2	TRUE	0.00152712	14721	FALSE	TRUE	0.00162537	23.9628	53.5013	22.512
rs138557324	T	C	T	C	-0.2253	0.1839	0.0196	0.0203174	FALSE	FALSE	FALSE	GCST90093061	12	119546325	0.1135	0.1052	Myasthenia gravis	TRUE	reported	textfile	GCST90274830	12	119984130	0.0473	1.91e-06	12_119984130_T_C	14285	Osteoprotegerin levels	2	TRUE	0.00158596	14285	FALSE	TRUE	0.0019508	27.9177	53.5013	22.6882
rs1437633	A	C	A	C	-0.079	0.0503	0.2072	0.198193	FALSE	FALSE	FALSE	GCST90093061	11	16250653	0.0449	0.2626	Myasthenia gravis	TRUE	reported	textfile	GCST90274830	11	16272199	0.0147	7.69e-08	11_16272199_A_C	12851	Osteoprotegerin levels	2	TRUE	0.00224272	12851	FALSE	TRUE	0.00205039	26.3997	53.5013	28.8815
rs144471361	T	C	T	C	0.3067	0.0222	0.0154	0.0157545	FALSE	FALSE	FALSE	GCST90093061	6	134198685	0.1395	0.8737	Myasthenia gravis	TRUE	reported	textfile	GCST90274830	6	134519823	0.0628	1.04e-06	6_134519823_T_C	12145	Osteoprotegerin levels	2	TRUE	0.00196033	12145	FALSE	TRUE	0.00285258	34.738	53.5013	23.8511
rs17600346	T	C	T	C	-0.1569	0.0208	0.9631	0.959326	FALSE	FALSE	FALSE	GCST90093061	3	172506192	0.0947	0.8263	Myasthenia gravis	TRUE	reported	textfile	GCST90274830	3	172223982	0.0299	1.54e-07	3_172223982_T_C	14723	Osteoprotegerin levels	2	TRUE	0.00186704	14723	FALSE	TRUE	0.00174974	25.8031	53.5013	27.5362
rs2247769	T	C	T	C	-0.1705	0.0339	0.5577	0.538412	FALSE	FALSE	FALSE	GCST90093061	8	119068792	0.0365	0.3523	Myasthenia gravis	TRUE	reported	textfile	GCST90274830	8	120081031	0.0114	1.42e-50	8_120081031_T_C	14285	Osteoprotegerin levels	2	TRUE	0.0154195	14285	FALSE	TRUE	0.0143416	207.821	53.5013	223.686
rs271665	T	C	T	C	-0.0672	-0.0285	0.748	0.775109	FALSE	FALSE	FALSE	GCST90093061	17	49861158	0.0444	0.5213	Myasthenia gravis	TRUE	reported	textfile	GCST90274830	17	47938521	0.0129	1.9e-07	17_47938521_T_C	14710	Osteoprotegerin levels	2	TRUE	0.00184164	14710	FALSE	TRUE	0.00170244	25.0821	53.5013	27.1368
rs28454196	C	G	C	G	-0.2242	0.0465	0.9758	0.984795	FALSE	TRUE	FALSE	GCST90093061	4	32868836	0.1434	0.7458	Myasthenia gravis	TRUE	reported	textfile	GCST90274830	4	32870458	0.0486	3.97e-06	4_32870458_C_G	14285	Osteoprotegerin levels	2	TRUE	0.00148776	14285	FALSE	TRUE	0.00237398	33.9883	53.5013	21.2813
rs376613127	A	G	A	G	-0.2692	-0.0229	0.0133	0.0141595	FALSE	FALSE	FALSE	GCST90093061	12	71395251	0.1395	0.8698	Myasthenia gravis	TRUE	reported	textfile	GCST90274830	12	71789031	0.0568	2.14e-06	12_71789031_A_G	13154	Osteoprotegerin levels	2	TRUE	0.00170499	13154	FALSE	TRUE	0.00190203	25.0631	53.5013	22.4623
rs562335808	A	G	A	G	-0.2822	0.3305	0.9756	0.998679	FALSE	FALSE	FALSE	GCST90093061	20	37373270	0.6133	0.5899	Myasthenia gravis	TRUE	reported	textfile	GCST90274830	20	36001673	0.0592	1.87e-06	20_36001673_A_G	10894	Osteoprotegerin levels	2	TRUE	0.00208189	10894	FALSE	TRUE	0.00379145	41.4537	53.5013	22.7233
rs61968587	A	G	A	G	-0.2671	0.1074	0.9843	0.988926	FALSE	FALSE	FALSE	GCST90093061	13	108884834	0.2008	0.5926	Myasthenia gravis	TRUE	reported	textfile	GCST90274830	13	109537182	0.0567	2.47e-06	13_109537182_A_G	13798	Osteoprotegerin levels	2	TRUE	0.00160594	13798	FALSE	TRUE	0.00220498	30.4871	53.5013	22.1912
rs6985207	A	C	A	C	0.0522	0.0018	0.5556	0.551591	FALSE	FALSE	FALSE	GCST90093061	8	8746913	0.0367	0.9608	Myasthenia gravis	TRUE	reported	textfile	GCST90274830	8	8604423	0.0114	4.67e-06	8_8604423_A_C	14285	Osteoprotegerin levels	2	TRUE	0.0014658	14285	FALSE	TRUE	0.00134557	19.2447	53.5013	20.9668
rs704	A	G	A	G	-0.1404	0.035	0.4726	0.48248	FALSE	FALSE	FALSE	GCST90093061	17	28367840	0.0365	0.3381	Myasthenia gravis	TRUE	reported	textfile	GCST90274830	17	26694861	0.0111	1.14e-36	17_26694861_A_G	14733	Osteoprotegerin levels	2	TRUE	0.010744	14733	FALSE	TRUE	0.00982648	146.19	53.5013	159.988
rs74111611	T	C	T	C	-0.1471	0.0373	0.9603	0.961196	FALSE	FALSE	FALSE	GCST90093061	12	85213273	0.099	0.7068	Myasthenia gravis	TRUE	reported	textfile	GCST90274830	12	85607051	0.0298	7.96e-07	12_85607051_T_C	14732	Osteoprotegerin levels	2	TRUE	0.00165148	14732	FALSE	TRUE	0.00164988	24.3429	53.5013	24.3665
rs77507094	A	G	A	G	0.1965	-0.0215	0.9791	0.981709	FALSE	FALSE	FALSE	GCST90093061	10	53269275	0.1407	0.8785	Myasthenia gravis	TRUE	reported	textfile	GCST90274830	10	55029035	0.0429	4.64e-06	10_55029035_A_G	14726	Osteoprotegerin levels	2	TRUE	0.00142287	14726	FALSE	TRUE	0.00158026	23.3046	53.5013	20.9802
rs9946923	T	C	T	C	0.172	-0.1457	0.9707	0.969615	FALSE	FALSE	FALSE	GCST90093061	18	78763646	0.1058	0.1685	Myasthenia gravis	TRUE	reported	textfile	GCST90274830	18	76523646	0.0376	4.77e-06	18_76523646_T_C	13230	Osteoprotegerin levels	2	TRUE	0.00157943	13230	FALSE	TRUE	0.00168283	22.298	53.5013	20.9258
rs111865607	T	C	T	C	-0.1077	-0.0077	0.2079	0.152786	FALSE	FALSE	FALSE	GCST90093061	14	87956585	0.0507	0.8799	Myasthenia gravis	TRUE	reported	textfile	GCST90274831	14	88422929	0.0178	1.44e-09	14_88422929_T_C	10894	Oncostatin-M levels	2	TRUE	0.00334986	10894	FALSE	TRUE	0.00382029	41.7701	53.5013	36.6093
rs116928468	A	G	A	G	-0.2566	-0.0687	0.019	0.0141856	FALSE	FALSE	FALSE	GCST90093061	17	77182732	0.1567	0.661	Myasthenia gravis	TRUE	reported	textfile	GCST90274831	17	75178814	0.0536	1.69e-06	17_75178814_A_G	11770	Oncostatin-M levels	2	TRUE	0.00194373	11770	FALSE	TRUE	0.00245452	28.9558	53.5013	22.9184
rs117867445	C	G	C	G	0.2926	0.0226	0.0172	0.01127	FALSE	TRUE	FALSE	GCST90093061	9	134984662	0.186	0.9032	Myasthenia gravis	TRUE	reported	textfile	GCST90274831	9	137876508	0.0621	2.46e-06	9_137876508_C_G	10471	Oncostatin-M levels	2	TRUE	0.00211612	10471	FALSE	TRUE	0.00289449	30.3904	53.5013	22.2006
rs28444486	A	G	A	G	0.0636	0.0032	0.7378	0.738331	FALSE	FALSE	FALSE	GCST90093061	22	48835728	0.0418	0.9381	Myasthenia gravis	TRUE	reported	textfile	GCST90274831	22	49231540	0.0136	2.92e-06	22_49231540_A_G	14735	Oncostatin-M levels	2	TRUE	0.00148218	14735	FALSE	TRUE	0.001565	23.0934	53.5013	21.8694
rs4823082	C	G	C	G	-0.159	0.0653	0.0363	0.0251811	FALSE	TRUE	FALSE	GCST90093061	22	30204116	0.1149	0.57	Myasthenia gravis	TRUE	reported	textfile	GCST90274831	22	30600105	0.0346	4.32e-06	22_30600105_C_G	14724	Oncostatin-M levels	2	TRUE	0.00143236	14724	FALSE	TRUE	0.00176878	26.0861	53.5013	21.1175
rs559651	T	C	T	C	-0.0594	-0.0211	0.6496	0.649465	FALSE	FALSE	FALSE	GCST90093061	8	41697848	0.0384	0.5827	Myasthenia gravis	TRUE	reported	textfile	GCST90274831	8	41555366	0.0125	2.01e-06	8_41555366_T_C	14715	Oncostatin-M levels	2	TRUE	0.00153245	14715	FALSE	TRUE	0.00160625	23.6708	53.5013	22.5815
rs61897429	A	G	A	G	-0.0847	-0.0432	0.139	0.139398	FALSE	FALSE	FALSE	GCST90093061	11	47403313	0.0532	0.4168	Myasthenia gravis	TRUE	reported	textfile	GCST90274831	11	47424864	0.017	6.28e-07	11_47424864_A_G	14735	Oncostatin-M levels	2	TRUE	0.00168208	14735	FALSE	TRUE	0.00171718	25.3427	53.5013	24.8238
rs653178	T	C	T	C	-0.0728	-0.1325	0.5224	0.498562	FALSE	FALSE	FALSE	GCST90093061	12	111569952	0.0364	0.0002739	Myasthenia gravis	TRUE	reported	textfile	GCST90274831	12	112007756	0.0132	3.48e-08	12_112007756_T_C	11785	Oncostatin-M levels	2	TRUE	0.00257478	11785	FALSE	TRUE	0.0026446	31.244	53.5013	30.4169
rs7007281	A	T	A	T	0.1155	-0.0059	0.9154	0.914076	FALSE	TRUE	FALSE	GCST90093061	8	2764321	0.0636	0.9261	Myasthenia gravis	TRUE	reported	textfile	GCST90274831	8	2621859	0.0243	2e-06	8_2621859_A_T	11775	Oncostatin-M levels	2	TRUE	0.00191528	11775	FALSE	TRUE	0.00206621	24.3759	53.5013	22.5918
rs7102957	T	C	T	C	-0.0803	-0.0436	0.8631	0.864171	FALSE	FALSE	FALSE	GCST90093061	11	102463421	0.0532	0.4119	Myasthenia gravis	TRUE	reported	textfile	GCST90274831	11	102334152	0.0173	3.46e-06	11_102334152_T_C	14288	Oncostatin-M levels	2	TRUE	0.00150582	14288	FALSE	TRUE	0.00152379	21.8021	53.5013	21.5446
rs76275710	A	G	A	G	0.2665	0.0161	0.0176	0.00723008	FALSE	FALSE	FALSE	GCST90093061	10	29743204	0.1969	0.935	Myasthenia gravis	TRUE	reported	textfile	GCST90274831	10	30032133	0.0525	3.85e-07	10_30032133_A_G	14735	Oncostatin-M levels	2	TRUE	0.00174593	14735	FALSE	TRUE	0.00245598	36.2731	53.5013	25.7677
rs80303768	A	G	A	G	-0.152	0.0349	0.0371	0.0388306	FALSE	FALSE	FALSE	GCST90093061	21	41222751	0.0961	0.7167	Myasthenia gravis	TRUE	reported	textfile	GCST90274831	21	42594678	0.0327	3.35e-06	21_42594678_A_G	14722	Oncostatin-M levels	2	TRUE	0.00146571	14722	FALSE	TRUE	0.00165072	24.3387	53.5013	21.6069
rs9264931	T	C	T	C	-0.1048	0.1817	0.8812	0.874931	FALSE	FALSE	FALSE	GCST90093061	6	31306419	0.0618	0.003269	Myasthenia gravis	TRUE	reported	textfile	GCST90274831	6	31274196	0.0191	4.09e-08	6_31274196_T_C	14736	Oncostatin-M levels	2	TRUE	0.00203915	14736	FALSE	TRUE	0.00229955	33.9597	53.5013	30.1062
rs10043030	T	C	T	C	-0.1179	-0.0014	0.0613	0.0554219	FALSE	FALSE	FALSE	GCST90093061	5	160509529	0.0773	0.9857	Myasthenia gravis	TRUE	reported	textfile	GCST90274832	5	159936536	0.0248	1.99e-06	5_159936536_T_C	14091	Programmed cell death 1 ligand 1 levels	2	TRUE	0.00160158	14091	FALSE	TRUE	0.00159972	22.5746	53.5013	22.6008
rs113674769	T	G	T	G	-0.1142	0.0316	0.074	0.0792825	FALSE	FALSE	FALSE	GCST90093061	8	67385564	0.0663	0.6338	Myasthenia gravis	TRUE	reported	textfile	GCST90274832	8	68297799	0.025	4.92e-06	8_68297799_T_G	12404	Programmed cell death 1 ligand 1 levels	2	TRUE	0.00167969	12404	FALSE	TRUE	0.00178733	22.2062	53.5013	20.8666
rs12539643	C	G	C	G	0.1913	0.0603	0.966	0.970478	FALSE	TRUE	FALSE	GCST90093061	7	151321935	0.1091	0.5805	Myasthenia gravis	TRUE	reported	textfile	GCST90274832	7	151019021	0.0407	2.6e-06	7_151019021_C_G	11337	Programmed cell death 1 ligand 1 levels	2	TRUE	0.00194524	11337	FALSE	TRUE	0.0024039	27.3138	53.5013	22.0923
rs146328951	A	G	A	G	-0.4926	-0.1376	0.0079	0.00526894	FALSE	FALSE	FALSE	GCST90093061	1	27320021	0.2642	0.6025	Myasthenia gravis	TRUE	reported	textfile	GCST90274832	1	27646512	0.0993	7.02e-07	1_27646512_A_G	9354	Programmed cell death 1 ligand 1 levels	2	TRUE	0.00262449	9354	FALSE	TRUE	0.00380366	35.7076	53.5013	24.6088
rs2283438	T	C	T	C	-0.0577	-0.0081	0.4351	0.430576	FALSE	FALSE	FALSE	GCST90093061	15	89178230	0.037	0.8266	Myasthenia gravis	TRUE	reported	textfile	GCST90274832	15	89721461	0.012	1.52e-06	15_89721461_T_C	14288	Programmed cell death 1 ligand 1 levels	2	TRUE	0.00161576	14288	FALSE	TRUE	0.0016366	23.4188	53.5013	23.1201
rs35024691	C	G	C	G	-0.1008	-0.0403	0.0929	0.102189	FALSE	TRUE	FALSE	GCST90093061	5	18901595	0.0602	0.5034	Myasthenia gravis	TRUE	reported	textfile	GCST90274832	5	18901704	0.0219	4.17e-06	5_18901704_C_G	12825	Programmed cell death 1 ligand 1 levels	2	TRUE	0.0016494	12825	FALSE	TRUE	0.00171247	21.9966	53.5013	21.1852
rs4974444	A	G	A	G	-0.0816	-0.0101	0.8717	0.894307	FALSE	FALSE	FALSE	GCST90093061	3	127562126	0.0613	0.8692	Myasthenia gravis	TRUE	reported	textfile	GCST90274832	3	127280969	0.0176	3.55e-06	3_127280969_A_G	14288	Programmed cell death 1 ligand 1 levels	2	TRUE	0.00150242	14288	FALSE	TRUE	0.00148938	21.3089	53.5013	21.4959
rs60830384	A	T	A	T	0.1138	0.0453	0.916	0.921214	FALSE	TRUE	FALSE	GCST90093061	9	5485387	0.0649	0.4852	Myasthenia gravis	TRUE	reported	textfile	GCST90274832	9	5485387	0.0213	9.16e-08	9_5485387_A_T	14718	Programmed cell death 1 ligand 1 levels	2	TRUE	0.00193595	14718	FALSE	TRUE	0.00199292	29.3863	53.5013	28.5447
rs62373966	T	G	T	G	0.1407	-0.01	0.9234	0.948866	FALSE	FALSE	FALSE	GCST90093061	5	90763165	0.0819	0.9027	Myasthenia gravis	TRUE	reported	textfile	GCST90274832	5	90058982	0.0273	2.55e-07	5_90058982_T_G	11777	Programmed cell death 1 ligand 1 levels	2	TRUE	0.00225073	11777	FALSE	TRUE	0.00280051	33.0686	53.5013	26.5621
rs6917605	T	C	T	C	0.0554	0.0088	0.4457	0.461849	FALSE	FALSE	FALSE	GCST90093061	6	19842266	0.0367	0.8102	Myasthenia gravis	TRUE	reported	textfile	GCST90274832	6	19842497	0.0116	1.79e-06	6_19842497_T_C	14733	Programmed cell death 1 ligand 1 levels	2	TRUE	0.00154596	14733	FALSE	TRUE	0.00151648	22.3732	53.5013	22.8089
rs7026097	A	T	A	T	0.0832	0.0289	0.1779	0.1659	FALSE	TRUE	FALSE	GCST90093061	9	34007648	0.0489	0.5547	Myasthenia gravis	TRUE	reported	textfile	GCST90274832	9	34007646	0.016	1.99e-07	9_34007646_A_T	12834	Programmed cell death 1 ligand 1 levels	2	TRUE	0.0021028	12834	FALSE	TRUE	0.00202478	26.0347	53.5013	27.04
rs7125631	T	C	T	C	-0.0609	0.0177	0.6543	0.640889	FALSE	FALSE	FALSE	GCST90093061	11	1926956	0.0382	0.6428	Myasthenia gravis	TRUE	reported	textfile	GCST90274832	11	1948186	0.0128	1.96e-06	11_1948186_T_C	14288	Programmed cell death 1 ligand 1 levels	2	TRUE	0.00158204	14288	FALSE	TRUE	0.0016778	24.0094	53.5013	22.6368
rs7304709	T	C	T	C	0.0537	0.0285	0.5862	0.569738	FALSE	FALSE	FALSE	GCST90093061	12	48276369	0.0368	0.4395	Myasthenia gravis	TRUE	reported	textfile	GCST90274832	12	48670152	0.0117	4.44e-06	12_48670152_T_C	14727	Programmed cell death 1 ligand 1 levels	2	TRUE	0.00142857	14727	FALSE	TRUE	0.00139899	20.629	53.5013	21.0657
rs75510105	A	G	A	G	0.1933	0.0521	0.0292	0.024985	FALSE	FALSE	FALSE	GCST90093061	6	134352423	0.1222	0.6699	Myasthenia gravis	TRUE	reported	textfile	GCST90274832	6	134673561	0.0385	5.15e-07	6_134673561_A_G	14727	Programmed cell death 1 ligand 1 levels	2	TRUE	0.00170901	14727	FALSE	TRUE	0.00211839	31.2595	53.5013	25.2082
rs79045618	A	G	A	G	0.1619	-0.0963	0.0521	0.0323458	FALSE	FALSE	FALSE	GCST90093061	19	5798997	0.1104	0.3833	Myasthenia gravis	TRUE	reported	textfile	GCST90274832	19	5799008	0.0324	5.83e-07	19_5799008_A_G	10714	Programmed cell death 1 ligand 1 levels	2	TRUE	0.00232553	10714	FALSE	TRUE	0.00258895	27.8048	53.5013	24.9691
rs7945680	T	G	T	G	0.061	-0.0275	0.5018	0.47308	FALSE	FALSE	FALSE	GCST90093061	11	127813772	0.0367	0.4528	Myasthenia gravis	TRUE	reported	textfile	GCST90274832	11	127683667	0.0114	8.75e-08	11_127683667_T_G	14728	Programmed cell death 1 ligand 1 levels	2	TRUE	0.00194053	14728	FALSE	TRUE	0.00186048	27.4484	53.5013	28.6319
rs822335	T	C	T	C	-0.1295	0.017	0.3471	0.337787	FALSE	FALSE	FALSE	GCST90093061	9	5448218	0.0387	0.6608	Myasthenia gravis	TRUE	reported	textfile	GCST90274832	9	5448218	0.012	3.77e-27	9_5448218_T_C	14736	Programmed cell death 1 ligand 1 levels	2	TRUE	0.00784219	14736	FALSE	TRUE	0.007601	112.851	53.5013	116.46
rs10832027	A	G	A	G	-0.0568	-0.016	0.6474	0.678582	FALSE	FALSE	FALSE	GCST90093061	11	13335636	0.0396	0.6867	Myasthenia gravis	TRUE	reported	textfile	GCST90274833	11	13357183	0.012	2.21e-06	11_13357183_A_G	14734	Stem cell factor levels	2	TRUE	0.00151849	14734	FALSE	TRUE	0.00147293	21.7312	53.5013	22.4044
rs10894669	A	C	A	C	-0.0606	0.0765	0.3129	0.31611	FALSE	FALSE	FALSE	GCST90093061	11	133337045	0.0387	0.04801	Myasthenia gravis	TRUE	reported	textfile	GCST90274833	11	133206940	0.0129	2.63e-06	11_133206940_A_C	14735	Stem cell factor levels	2	TRUE	0.00149563	14735	FALSE	TRUE	0.00157907	23.3012	53.5013	22.0681
rs11126305	A	G	A	G	-0.0567	-0.0347	0.4624	0.472492	FALSE	FALSE	FALSE	GCST90093061	2	70878938	0.0364	0.3406	Myasthenia gravis	TRUE	reported	textfile	GCST90274833	2	71106068	0.0116	1.02e-06	2_71106068_A_G	14718	Stem cell factor levels	2	TRUE	0.0016209	14718	FALSE	TRUE	0.00159836	23.559	53.5013	23.8919
rs11199541	T	C	T	C	0.1548	-0.0786	0.0334	0.0290118	FALSE	FALSE	FALSE	GCST90093061	10	120772235	0.1157	0.4971	Myasthenia gravis	TRUE	reported	textfile	GCST90274833	10	122531747	0.0339	4.96e-06	10_122531747_T_C	14736	Stem cell factor levels	2	TRUE	0.00141321	14736	FALSE	TRUE	0.00154727	22.8328	53.5013	20.8518
rs11608458	T	C	T	C	-0.0707	0.0119	0.6366	0.655754	FALSE	FALSE	FALSE	GCST90093061	12	88976029	0.0386	0.7584	Myasthenia gravis	TRUE	reported	textfile	GCST90274833	12	89369806	0.0122	6.83e-09	12_89369806_T_C	14288	Stem cell factor levels	2	TRUE	0.00234525	14288	FALSE	TRUE	0.00231271	33.1159	53.5013	33.583
rs11877350	A	G	A	G	0.0538	0.0431	0.4265	0.43944	FALSE	FALSE	FALSE	GCST90093061	18	46287348	0.0369	0.2428	Myasthenia gravis	TRUE	reported	textfile	GCST90274833	18	43867311	0.0117	4.26e-06	18_43867311_A_G	14728	Stem cell factor levels	2	TRUE	0.00143379	14728	FALSE	TRUE	0.00141595	20.8808	53.5013	21.1443
rs12149545	A	G	A	G	0.1146	0.0079	0.3094	0.309298	FALSE	FALSE	FALSE	GCST90093061	16	56959249	0.0401	0.8438	Myasthenia gravis	TRUE	reported	textfile	GCST90274833	16	56993161	0.0123	1.2e-20	16_56993161_A_G	14736	Stem cell factor levels	2	TRUE	0.00585716	14736	FALSE	TRUE	0.00561237	83.1593	53.5013	86.8079
rs12378537	T	C	T	C	0.105	0.0105	0.1215	0.0877285	FALSE	FALSE	FALSE	GCST90093061	9	133190139	0.0653	0.8725	Myasthenia gravis	TRUE	reported	textfile	GCST90274833	9	136065526	0.0219	1.63e-06	9_136065526_T_C	11337	Stem cell factor levels	2	TRUE	0.0020239	11337	FALSE	TRUE	0.00235357	26.7406	53.5013	22.9874
rs138854302	T	C	T	C	-0.1391	0.0293	0.0915	0.0953116	FALSE	FALSE	FALSE	GCST90093061	9	126045631	0.0605	0.6284	Myasthenia gravis	TRUE	reported	textfile	GCST90274833	9	128807910	0.0205	1.16e-11	9_128807910_T_C	14736	Stem cell factor levels	2	TRUE	0.00311509	14736	FALSE	TRUE	0.00321685	47.55	53.5013	46.0412
rs139690	A	G	A	G	0.1104	0.064	0.9366	0.934393	FALSE	FALSE	FALSE	GCST90093061	22	24857060	0.0737	0.3852	Myasthenia gravis	TRUE	reported	textfile	GCST90274833	22	25253027	0.024	4.22e-06	22_25253027_A_G	14734	Stem cell factor levels	2	TRUE	0.00143427	14734	FALSE	TRUE	0.00144748	21.3551	53.5013	21.16
rs146276488	A	G	A	G	0.2422	0.1338	0.0144	0.0154146	FALSE	FALSE	FALSE	GCST90093061	20	45480558	0.1469	0.3624	Myasthenia gravis	TRUE	reported	textfile	GCST90274833	20	44109198	0.0516	2.68e-06	20_44109198_A_G	14728	Stem cell factor levels	2	TRUE	0.00149388	14728	FALSE	TRUE	0.0016651	24.5612	53.5013	22.0317
rs151246947	A	G	A	G	0.2116	-0.15	0.0274	0.0194676	FALSE	FALSE	FALSE	GCST90093061	17	16453184	0.1523	0.3245	Myasthenia gravis	TRUE	reported	textfile	GCST90274833	17	16356498	0.0453	3e-06	17_16356498_A_G	13224	Stem cell factor levels	2	TRUE	0.00164749	13224	FALSE	TRUE	0.00238642	31.6287	53.5013	21.819
rs16942887	A	G	A	G	0.1658	0.0563	0.1303	0.12146	FALSE	FALSE	FALSE	GCST90093061	16	67894139	0.0556	0.311	Myasthenia gravis	TRUE	reported	textfile	GCST90274833	16	67928042	0.0171	3.14e-22	16_67928042_A_G	14736	Stem cell factor levels	2	TRUE	0.00634007	14736	FALSE	TRUE	0.00623036	92.3736	53.5013	94.0106
rs174535	T	C	T	C	-0.0735	0.0753	0.6459	0.666553	FALSE	FALSE	FALSE	GCST90093061	11	61783884	0.0401	0.06025	Myasthenia gravis	TRUE	reported	textfile	GCST90274833	11	61551356	0.0121	1.24e-09	11_61551356_T_C	14736	Stem cell factor levels	2	TRUE	0.00249803	14736	FALSE	TRUE	0.00247113	36.4998	53.5013	36.8981
rs186248365	A	G	A	G	-0.428	-0.4766	0.9928	0.995516	FALSE	FALSE	FALSE	GCST90093061	4	59309115	0.2535	0.06016	Myasthenia gravis	TRUE	reported	textfile	GCST90274833	4	60174833	0.0907	2.37e-06	4_60174833_A_G	11538	Stem cell factor levels	2	TRUE	0.00192655	11538	FALSE	TRUE	0.00261886	30.2905	53.5013	22.2676
rs2024570	T	C	T	C	-0.1985	-0.0852	0.0394	0.0437073	FALSE	FALSE	FALSE	GCST90093061	20	46147904	0.0881	0.3334	Myasthenia gravis	TRUE	reported	textfile	GCST90274833	20	44776543	0.0341	5.85e-09	20_44776543_T_C	14288	Stem cell factor levels	2	TRUE	0.00236632	14288	FALSE	TRUE	0.00298256	42.7364	53.5013	33.8854
rs2133027	A	G	A	G	0.4722	0.1264	0.007	0.00753079	FALSE	FALSE	FALSE	GCST90093061	8	46413492	0.2016	0.5308	Myasthenia gravis	TRUE	reported	textfile	GCST90274833	8	47325114	0.1032	4.75e-06	8_47325114_A_G	8290	Stem cell factor levels	2	TRUE	0.00251969	8290	FALSE	TRUE	0.00309977	25.7708	53.5013	20.9359
rs2740488	A	C	A	C	0.1156	-0.0232	0.7485	0.727231	FALSE	FALSE	FALSE	GCST90093061	9	104899461	0.0405	0.5679	Myasthenia gravis	TRUE	reported	textfile	GCST90274833	9	107661742	0.0133	3.57e-18	9_107661742_A_C	14732	Stem cell factor levels	2	TRUE	0.00510256	14732	FALSE	TRUE	0.00503125	74.485	53.5013	75.5462
rs2980888	T	C	T	C	-0.0683	-0.0153	0.2937	0.317849	FALSE	FALSE	FALSE	GCST90093061	8	125495066	0.039	0.6942	Myasthenia gravis	TRUE	reported	textfile	GCST90274833	8	126507308	0.0126	5.94e-08	8_126507308_T_C	14735	Stem cell factor levels	2	TRUE	0.00199042	14735	FALSE	TRUE	0.00193537	28.5691	53.5013	29.3833
rs34813411	T	C	T	C	-0.1619	-0.0836	0.0373	0.0392229	FALSE	FALSE	FALSE	GCST90093061	4	182622162	0.0933	0.3701	Myasthenia gravis	TRUE	reported	textfile	GCST90274833	4	183543315	0.0339	1.79e-06	4_183543315_T_C	14717	Stem cell factor levels	2	TRUE	0.00154761	14717	FALSE	TRUE	0.00188245	27.7525	53.5013	22.8084
rs45617141	T	G	T	G	0.2803	0.009	0.9812	0.980689	FALSE	FALSE	FALSE	GCST90093061	15	43331199	0.1214	0.9411	Myasthenia gravis	TRUE	reported	textfile	GCST90274833	15	43623397	0.0512	4.38e-08	15_43623397_T_G	12935	Stem cell factor levels	2	TRUE	0.00231207	12935	FALSE	TRUE	0.00289862	37.5969	53.5013	29.9713
rs557933	A	C	A	C	-0.0553	0.0514	0.4647	0.472636	FALSE	FALSE	FALSE	GCST90093061	1	234717521	0.0363	0.1568	Myasthenia gravis	TRUE	reported	textfile	GCST90274833	1	234853268	0.0118	2.78e-06	1_234853268_A_C	14287	Stem cell factor levels	2	TRUE	0.00153511	14287	FALSE	TRUE	0.00152142	21.7667	53.5013	21.9627
rs6073958	T	C	T	C	-0.2858	-0.0302	0.8039	0.799741	FALSE	FALSE	FALSE	GCST90093061	20	45923216	0.0464	0.5146	Myasthenia gravis	TRUE	reported	textfile	GCST90274833	20	44551855	0.0144	1.16e-87	20_44551855_T_C	14730	Stem cell factor levels	2	TRUE	0.0260491	14730	FALSE	TRUE	0.0257534	389.322	53.5013	393.912
rs71431776	A	C	A	C	-0.0938	0.1081	0.1062	0.117106	FALSE	FALSE	FALSE	GCST90093061	13	26225030	0.0549	0.04898	Myasthenia gravis	TRUE	reported	textfile	GCST90274833	13	26799167	0.0192	1.03e-06	13_26799167_A_C	14714	Stem cell factor levels	2	TRUE	0.00161967	14714	FALSE	TRUE	0.00167032	24.6149	53.5013	23.8673
rs71644719	A	G	A	G	-0.1584	-0.0656	0.0354	0.0363988	FALSE	FALSE	FALSE	GCST90093061	1	222937923	0.1013	0.5175	Myasthenia gravis	TRUE	reported	textfile	GCST90274833	1	223111265	0.0345	4.4e-06	1_223111265_A_G	14727	Stem cell factor levels	2	TRUE	0.00142954	14727	FALSE	TRUE	0.00171353	25.275	53.5013	21.0801
rs72847212	T	C	T	C	-0.0721	0.0099	0.7926	0.781489	FALSE	FALSE	FALSE	GCST90093061	11	834389	0.0432	0.8187	Myasthenia gravis	TRUE	reported	textfile	GCST90274833	11	834389	0.015	1.53e-06	11_834389_T_C	13659	Stem cell factor levels	2	TRUE	0.00168888	13659	FALSE	TRUE	0.00170908	23.3809	53.5013	23.104
rs7664024	T	C	T	C	-0.0718	0.083	0.185	0.185197	FALSE	FALSE	FALSE	GCST90093061	4	18943033	0.0461	0.07187	Myasthenia gravis	TRUE	reported	textfile	GCST90274833	4	18944656	0.0153	2.69e-06	4_18944656_T_C	14288	Stem cell factor levels	2	TRUE	0.00153917	14288	FALSE	TRUE	0.00155456	22.2431	53.5013	22.0225
rs78397068	T	C	T	C	0.1202	-0.1407	0.9155	0.934916	FALSE	FALSE	FALSE	GCST90093061	1	88445949	0.0747	0.05944	Myasthenia gravis	TRUE	reported	textfile	GCST90274833	1	88911632	0.0233	2.49e-07	1_88911632_T_C	14288	Stem cell factor levels	2	TRUE	0.00185942	14288	FALSE	TRUE	0.00223539	32.0064	53.5013	26.6132
rs785900	T	C	T	C	0.0575	0.0178	0.4446	0.441362	FALSE	FALSE	FALSE	GCST90093061	9	76532206	0.037	0.6303	Myasthenia gravis	TRUE	reported	textfile	GCST90274833	9	79147122	0.0118	1.1e-06	9_79147122_T_C	14288	Stem cell factor levels	2	TRUE	0.00165936	14288	FALSE	TRUE	0.00163283	23.3648	53.5013	23.745
rs798893	C	G	C	G	0.095	0.0321	0.2138	0.185171	FALSE	TRUE	FALSE	GCST90093061	19	54289975	0.0513	0.5317	Myasthenia gravis	TRUE	reported	textfile	GCST90274833	19	54793830	0.0141	1.61e-11	19_54793830_C_G	14725	Stem cell factor levels	2	TRUE	0.0030738	14725	FALSE	TRUE	0.00303402	44.8058	53.5013	45.3951
rs9264796	A	G	A	G	0.1407	-0.1819	0.0716	0.125095	FALSE	FALSE	FALSE	GCST90093061	6	31302534	0.0618	0.003244	Myasthenia gravis	TRUE	reported	textfile	GCST90274833	6	31270311	0.0303	3.42e-06	6_31270311_A_G	12404	Stem cell factor levels	2	TRUE	0.00173563	12404	FALSE	TRUE	0.00263188	32.7267	53.5013	21.5627
rs1034059	A	G	A	G	0.076	-0.057	0.6981	0.709424	FALSE	FALSE	FALSE	GCST90093061	6	157772666	0.0401	0.1555	Myasthenia gravis	TRUE	reported	textfile	GCST90274834	6	158193698	0.0145	1.59e-07	6_158193698_A_G	14288	SIR2-like protein 2 levels	2	TRUE	0.00191931	14288	FALSE	TRUE	0.00243466	34.8664	53.5013	27.4721
rs11115639	A	C	A	C	-0.0841	-0.0378	0.8864	0.884436	FALSE	FALSE	FALSE	GCST90093061	12	83206746	0.0543	0.4861	Myasthenia gravis	TRUE	reported	textfile	GCST90274834	12	83600525	0.0184	4.86e-06	12_83600525_A_C	14730	SIR2-like protein 2 levels	2	TRUE	0.00141644	14730	FALSE	TRUE	0.00142439	21.0084	53.5013	20.8909
rs115455827	A	G	A	G	0.1277	0.0966	0.9506	0.958685	FALSE	FALSE	FALSE	GCST90093061	5	79492030	0.0986	0.3271	Myasthenia gravis	TRUE	reported	textfile	GCST90274834	5	78787853	0.0277	4.02e-06	5_78787853_A_G	14735	SIR2-like protein 2 levels	2	TRUE	0.00144047	14735	FALSE	TRUE	0.00153157	22.5992	53.5013	21.2531
rs116198125	T	C	T	C	-0.1521	-0.029	0.9617	0.968203	FALSE	FALSE	FALSE	GCST90093061	3	14571717	0.113	0.7971	Myasthenia gravis	TRUE	reported	textfile	GCST90274834	3	14613224	0.0329	3.78e-06	3_14613224_T_C	14727	SIR2-like protein 2 levels	2	TRUE	0.00144938	14727	FALSE	TRUE	0.00170422	25.1375	53.5013	21.3731
rs12531843	C	G	C	G	-0.1286	-0.0499	0.9177	0.918992	FALSE	TRUE	FALSE	GCST90093061	7	14103861	0.0691	0.4703	Myasthenia gravis	TRUE	reported	textfile	GCST90274834	7	14143486	0.0243	1.21e-07	7_14143486_C_G	12404	SIR2-like protein 2 levels	2	TRUE	0.00225319	12404	FALSE	TRUE	0.00249811	31.0592	53.5013	28.0072
rs138897138	A	G	A	G	0.104	-0.0283	0.9138	0.903812	FALSE	FALSE	FALSE	GCST90093061	2	121973851	0.0618	0.6474	Myasthenia gravis	TRUE	reported	textfile	GCST90274834	2	122731427	0.0218	1.84e-06	2_122731427_A_G	14288	SIR2-like protein 2 levels	2	TRUE	0.00159057	14288	FALSE	TRUE	0.00170394	24.3841	53.5013	22.759
rs144373891	T	C	T	C	-0.5739	-0.0236	0.0161	0.0118192	FALSE	FALSE	FALSE	GCST90093061	19	38889130	0.1898	0.9012	Myasthenia gravis	TRUE	reported	textfile	GCST90274834	19	39379770	0.0515	7.69e-29	19_39379770_T_C	14736	SIR2-like protein 2 levels	2	TRUE	0.00835781	14736	FALSE	TRUE	0.0104347	155.366	53.5013	124.182
rs147383134	T	C	T	C	0.2573	-0.0529	0.9858	0.987501	FALSE	FALSE	FALSE	GCST90093061	8	88578298	0.1611	0.7428	Myasthenia gravis	TRUE	reported	textfile	GCST90274834	8	89590527	0.0551	3.02e-06	8_89590527_T_C	13801	SIR2-like protein 2 levels	2	TRUE	0.00157777	13801	FALSE	TRUE	0.00185348	25.6236	53.5013	21.806
rs60459634	A	G	A	G	-0.1063	-0.1028	0.0886	0.0779097	FALSE	FALSE	FALSE	GCST90093061	4	159707985	0.0762	0.1773	Myasthenia gravis	TRUE	reported	textfile	GCST90274834	4	160629137	0.0229	3.45e-06	4_160629137_A_G	14288	SIR2-like protein 2 levels	2	TRUE	0.00150602	14288	FALSE	TRUE	0.0018249	26.1182	53.5013	21.5474
rs72883370	A	G	A	G	-0.3428	-0.1914	0.989	0.992025	FALSE	FALSE	FALSE	GCST90093061	6	62703138	0.2159	0.3754	Myasthenia gravis	TRUE	reported	textfile	GCST90274834	6	63413043	0.0737	3.3e-06	6_63413043_A_G	12737	SIR2-like protein 2 levels	2	TRUE	0.00169594	12737	FALSE	TRUE	0.00255682	32.6446	53.5013	21.6345
rs7718478	A	T	A	T	0.0639	0.0095	0.7496	0.745078	FALSE	TRUE	FALSE	GCST90093061	5	178133338	0.041	0.8161	Myasthenia gravis	TRUE	reported	textfile	GCST90274834	5	177560339	0.0138	3.65e-06	5_177560339_A_T	14288	SIR2-like protein 2 levels	2	TRUE	0.00149859	14288	FALSE	TRUE	0.00153284	21.9317	53.5013	21.4409
rs77381020	T	C	T	C	0.0862	-0.0118	0.8546	0.875127	FALSE	FALSE	FALSE	GCST90093061	13	36839328	0.0574	0.8374	Myasthenia gravis	TRUE	reported	textfile	GCST90274834	13	37413465	0.0184	2.8e-06	13_37413465_T_C	14288	SIR2-like protein 2 levels	2	TRUE	0.00153392	14288	FALSE	TRUE	0.0018466	26.4293	53.5013	21.9472
rs10212190	A	T	A	T	0.0727	0.041	0.6151	0.629344	FALSE	TRUE	FALSE	GCST90093061	3	187013369	0.0384	0.2864	Myasthenia gravis	TRUE	reported	textfile	GCST90274835	3	186731157	0.0121	1.88e-09	3_186731157_A_T	14285	Signaling lymphocytic activation molecule levels	2	TRUE	0.00252105	14285	FALSE	TRUE	0.00250261	35.8344	53.5013	36.0992
rs10499604	T	C	T	C	0.058	0.0366	0.3266	0.338088	FALSE	FALSE	FALSE	GCST90093061	7	38586962	0.0386	0.3433	Myasthenia gravis	TRUE	reported	textfile	GCST90274835	7	38626562	0.0125	3.48e-06	7_38626562_T_C	14730	Signaling lymphocytic activation molecule levels	2	TRUE	0.00145968	14730	FALSE	TRUE	0.0014797	21.8254	53.5013	21.5296
rs11065264	T	G	T	G	0.0569	0.0862	0.5251	0.518173	FALSE	FALSE	FALSE	GCST90093061	12	120780577	0.0367	0.01887	Myasthenia gravis	TRUE	reported	textfile	GCST90274835	12	121218380	0.0123	3.73e-06	12_121218380_T_G	12848	Signaling lymphocytic activation molecule levels	2	TRUE	0.00166312	12848	FALSE	TRUE	0.00161473	20.7763	53.5013	21.4
rs111865527	T	C	T	C	0.2712	-0.1245	0.9863	0.986233	FALSE	FALSE	FALSE	GCST90093061	13	26161910	0.1585	0.4323	Myasthenia gravis	TRUE	reported	textfile	GCST90274835	13	26736047	0.0569	1.88e-06	13_26736047_T_C	14244	Signaling lymphocytic activation molecule levels	2	TRUE	0.00159254	14244	FALSE	TRUE	0.00198765	28.3644	53.5013	22.7172
rs112742549	T	C	T	C	0.2421	0.049	0.9791	0.986926	FALSE	FALSE	FALSE	GCST90093061	13	106987074	0.1714	0.7749	Myasthenia gravis	TRUE	reported	textfile	GCST90274835	13	107639422	0.0506	1.71e-06	13_107639422_T_C	13499	Signaling lymphocytic activation molecule levels	2	TRUE	0.00169323	13499	FALSE	TRUE	0.00239879	32.4544	53.5013	22.8923
rs12058421	A	C	A	C	-0.1256	-0.0807	0.1616	0.156277	FALSE	FALSE	FALSE	GCST90093061	1	160611362	0.0522	0.1224	Myasthenia gravis	TRUE	reported	textfile	GCST90274835	1	160581152	0.0159	2.8e-15	1_160581152_A_C	14731	Signaling lymphocytic activation molecule levels	2	TRUE	0.00421867	14731	FALSE	TRUE	0.00427466	63.2318	53.5013	62.4001
rs13014154	A	G	A	G	-0.0612	0.0418	0.3695	0.38692	FALSE	FALSE	FALSE	GCST90093061	2	62348308	0.0375	0.2644	Myasthenia gravis	TRUE	reported	textfile	GCST90274835	2	62575443	0.0123	6.5e-07	2_62575443_A_G	14285	Signaling lymphocytic activation molecule levels	2	TRUE	0.0017303	14285	FALSE	TRUE	0.00174515	24.9695	53.5013	24.7567
rs13147502	A	G	A	G	-0.0609	0.0261	0.5964	0.608517	FALSE	FALSE	FALSE	GCST90093061	4	105222640	0.0377	0.4889	Myasthenia gravis	TRUE	reported	textfile	GCST90274835	4	106143797	0.0127	1.62e-06	4_106143797_A_G	12843	Signaling lymphocytic activation molecule levels	2	TRUE	0.00178752	12843	FALSE	TRUE	0.00178547	22.9683	53.5013	22.9947
rs138657007	A	G	A	G	-0.2863	0.0891	0.0181	0.0143948	FALSE	FALSE	FALSE	GCST90093061	10	64331575	0.1625	0.5834	Myasthenia gravis	TRUE	reported	textfile	GCST90274835	10	66091335	0.0577	6.98e-07	10_66091335_A_G	12790	Signaling lymphocytic activation molecule levels	2	TRUE	0.00192156	12790	FALSE	TRUE	0.00291352	37.367	53.5013	24.6202
rs147616029	T	C	T	C	-0.0644	-0.0325	0.3774	0.38879	FALSE	FALSE	FALSE	GCST90093061	14	87356582	0.0373	0.3836	Myasthenia gravis	TRUE	reported	textfile	GCST90274835	14	87822926	0.0128	4.87e-07	14_87822926_T_C	12850	Signaling lymphocytic activation molecule levels	2	TRUE	0.00196635	12850	FALSE	TRUE	0.001949	25.0897	53.5013	25.3135
rs149092077	A	G	A	G	-0.3592	-0.222	0.9888	0.991319	FALSE	FALSE	FALSE	GCST90093061	18	61566241	0.1878	0.2373	Myasthenia gravis	TRUE	reported	textfile	GCST90274835	18	59233474	0.073	8.63e-07	18_59233474_A_G	11137	Signaling lymphocytic activation molecule levels	2	TRUE	0.00216967	11137	FALSE	TRUE	0.00285778	31.9126	53.5013	24.2118
rs1609310	T	G	T	G	-0.0557	0.002	0.5136	0.522213	FALSE	FALSE	FALSE	GCST90093061	15	55002345	0.0367	0.9572	Myasthenia gravis	TRUE	reported	textfile	GCST90274835	15	55294543	0.012	3.46e-06	15_55294543_T_G	14286	Signaling lymphocytic activation molecule levels	2	TRUE	0.00150606	14286	FALSE	TRUE	0.0015501	22.176	53.5013	21.5451
rs17720330	C	G	C	G	-0.1982	0.0355	0.0213	0.0194676	FALSE	TRUE	FALSE	GCST90093061	9	76152581	0.1217	0.7702	Myasthenia gravis	TRUE	reported	textfile	GCST90274835	9	78767497	0.043	4.04e-06	9_78767497_C_G	14727	Signaling lymphocytic activation molecule levels	2	TRUE	0.00144075	14727	FALSE	TRUE	0.00163782	24.1565	53.5013	21.2457
rs192245879	A	G	A	G	0.3328	0.1704	0.989	0.988743	FALSE	FALSE	FALSE	GCST90093061	2	216046048	0.1829	0.3518	Myasthenia gravis	TRUE	reported	textfile	GCST90274835	2	216910771	0.0655	3.76e-07	2_216910771_A_G	13799	Signaling lymphocytic activation molecule levels	2	TRUE	0.00186762	13799	FALSE	TRUE	0.00240983	33.3287	53.5013	25.8157
rs2623960	T	C	T	C	0.0688	-0.0047	0.2204	0.230487	FALSE	FALSE	FALSE	GCST90093061	6	152572306	0.0425	0.912	Myasthenia gravis	TRUE	reported	textfile	GCST90274835	6	152893441	0.0143	1.5e-06	6_152893441_T_C	14286	Signaling lymphocytic activation molecule levels	2	TRUE	0.0016179	14286	FALSE	TRUE	0.00162664	23.2727	53.5013	23.1475
rs2790462	T	C	T	C	-0.0747	-0.0061	0.2977	0.276194	FALSE	FALSE	FALSE	GCST90093061	10	28584273	0.0405	0.8812	Myasthenia gravis	TRUE	reported	textfile	GCST90274835	10	28873202	0.0126	3.06e-09	10_28873202_T_C	14733	Signaling lymphocytic activation molecule levels	2	TRUE	0.00238031	14733	FALSE	TRUE	0.00233331	34.4524	53.5013	35.148
rs35271532	A	G	A	G	-0.1486	-0.2025	0.0449	0.0324112	FALSE	FALSE	FALSE	GCST90093061	18	74676571	0.1145	0.07702	Myasthenia gravis	TRUE	reported	textfile	GCST90274835	18	72388527	0.0324	4.51e-06	18_72388527_A_G	14286	Signaling lymphocytic activation molecule levels	2	TRUE	0.00147048	14286	FALSE	TRUE	0.00189393	27.1042	53.5013	21.0352
rs3745163	A	C	A	C	0.0674	0.0029	0.2299	0.214458	FALSE	FALSE	FALSE	GCST90093061	19	17226746	0.0455	0.9496	Myasthenia gravis	TRUE	reported	textfile	GCST90274835	19	17337555	0.0145	3.35e-06	19_17337555_A_C	13669	Signaling lymphocytic activation molecule levels	2	TRUE	0.00157843	13669	FALSE	TRUE	0.00160856	22.0195	53.5013	21.6065
rs3806818	A	G	A	G	0.0707	0.0095	0.1909	0.18172	FALSE	FALSE	FALSE	GCST90093061	4	6640604	0.0483	0.8439	Myasthenia gravis	TRUE	reported	textfile	GCST90274835	4	6642331	0.0153	3.82e-06	4_6642331_A_G	13853	Signaling lymphocytic activation molecule levels	2	TRUE	0.00153924	13853	FALSE	TRUE	0.00154411	21.4205	53.5013	21.3529
rs56244095	A	C	A	C	0.1013	-0.0119	0.2121	0.183877	FALSE	FALSE	FALSE	GCST90093061	17	7160580	0.049	0.8082	Myasthenia gravis	TRUE	reported	textfile	GCST90274835	17	7063899	0.0156	8.38e-11	17_7063899_A_C	14286	Signaling lymphocytic activation molecule levels	2	TRUE	0.00294334	14286	FALSE	TRUE	0.00342974	49.1589	53.5013	42.1667
rs60094514	T	C	T	C	0.2209	-0.0508	0.8506	0.86944	FALSE	FALSE	FALSE	GCST90093061	1	160666769	0.0551	0.3561	Myasthenia gravis	TRUE	reported	textfile	GCST90274835	1	160636559	0.0162	2.45e-42	1_160636559_T_C	14732	Signaling lymphocytic activation molecule levels	2	TRUE	0.0124655	14732	FALSE	TRUE	0.0124022	184.978	53.5013	185.935
rs73231041	C	G	C	G	-0.2791	-0.2581	0.0148	0.0175195	FALSE	TRUE	FALSE	GCST90093061	13	77707957	0.1563	0.09873	Myasthenia gravis	TRUE	reported	textfile	GCST90274835	13	78282092	0.0598	3.05e-06	13_78282092_C_G	12735	Signaling lymphocytic activation molecule levels	2	TRUE	0.00170783	12735	FALSE	TRUE	0.00227162	28.9904	53.5013	21.783
rs7745783	T	C	T	C	-0.0589	-0.0354	0.4969	0.495764	FALSE	FALSE	FALSE	GCST90093061	6	42494668	0.0368	0.3363	Myasthenia gravis	TRUE	reported	textfile	GCST90274835	6	42462406	0.0119	7.44e-07	6_42462406_T_C	14286	Signaling lymphocytic activation molecule levels	2	TRUE	0.00171215	14286	FALSE	TRUE	0.00173454	24.8192	53.5013	24.4983
rs79348253	A	G	A	G	-0.1585	0.0621	0.0447	0.0450409	FALSE	FALSE	FALSE	GCST90093061	7	135132451	0.0882	0.4819	Myasthenia gravis	TRUE	reported	textfile	GCST90274835	7	134817203	0.0295	7.75e-08	7_134817203_A_G	14719	Signaling lymphocytic activation molecule levels	2	TRUE	0.00195769	14719	FALSE	TRUE	0.00214554	31.6437	53.5013	28.8679
rs10842189	T	C	T	C	-0.08	-0.0941	0.8156	0.831839	FALSE	FALSE	FALSE	GCST90093061	12	23606472	0.0486	0.05298	Myasthenia gravis	TRUE	reported	textfile	GCST90274836	12	23759406	0.0173	3.76e-06	12_23759406_T_C	11784	Sulfotransferase 1A1 levels	2	TRUE	0.00181168	11784	FALSE	TRUE	0.00192508	22.725	53.5013	21.3839
rs117222566	A	G	A	G	0.271	-0.1577	0.9826	0.991972	FALSE	FALSE	FALSE	GCST90093061	17	56774403	0.2112	0.4553	Myasthenia gravis	TRUE	reported	textfile	GCST90274836	17	54851764	0.0581	3.1e-06	17_54851764_A_G	10403	Sulfotransferase 1A1 levels	2	TRUE	0.00208739	10403	FALSE	TRUE	0.00251128	26.1855	53.5013	21.7564
rs149869672	T	C	T	C	-0.3184	-0.082	0.9871	0.985357	FALSE	FALSE	FALSE	GCST90093061	4	126855866	0.1437	0.5682	Myasthenia gravis	TRUE	reported	textfile	GCST90274836	4	127777021	0.0684	3.24e-06	4_127777021_T_C	10858	Sulfotransferase 1A1 levels	2	TRUE	0.00199204	10858	FALSE	TRUE	0.00258183	28.1009	53.5013	21.6688
rs1698742	T	C	T	C	-0.0984	-0.0416	0.8775	0.863047	FALSE	FALSE	FALSE	GCST90093061	1	86003041	0.0514	0.4185	Myasthenia gravis	TRUE	reported	textfile	GCST90274836	1	86468724	0.0206	1.78e-06	1_86468724_T_C	11790	Sulfotransferase 1A1 levels	2	TRUE	0.00193186	11790	FALSE	TRUE	0.00208163	24.5894	53.5013	22.8169
rs2213907	A	G	A	G	-0.1504	-0.2237	0.95	0.951952	FALSE	FALSE	FALSE	GCST90093061	8	17520042	0.0796	0.004939	Myasthenia gravis	TRUE	reported	textfile	GCST90274836	8	17377551	0.0318	2.25e-06	8_17377551_A_G	11790	Sulfotransferase 1A1 levels	2	TRUE	0.00189399	11790	FALSE	TRUE	0.00214891	25.386	53.5013	22.3687
rs232928	T	C	T	C	0.0622	0.0421	0.4128	0.411526	FALSE	FALSE	FALSE	GCST90093061	12	112674845	0.0371	0.2568	Myasthenia gravis	TRUE	reported	textfile	GCST90274836	12	113112650	0.0136	4.8e-06	12_113112650_T_C	11345	Sulfotransferase 1A1 levels	2	TRUE	0.00184067	11345	FALSE	TRUE	0.00187558	21.3147	53.5013	20.9172
rs2691531	T	C	T	C	-0.0645	0.0719	0.5986	0.602659	FALSE	FALSE	FALSE	GCST90093061	7	78331013	0.0381	0.05915	Myasthenia gravis	TRUE	reported	textfile	GCST90274836	7	77960330	0.0135	1.77e-06	7_77960330_T_C	11793	Sulfotransferase 1A1 levels	2	TRUE	0.00193224	11793	FALSE	TRUE	0.00199923	23.6202	53.5013	22.8272
rs2712255	A	G	A	G	0.0702	0.0581	0.466	0.470661	FALSE	FALSE	FALSE	GCST90093061	1	118731233	0.0368	0.1151	Myasthenia gravis	TRUE	reported	textfile	GCST90274836	1	119273856	0.0147	1.79e-06	1_119273856_A_G	9849	Sulfotransferase 1A1 levels	2	TRUE	0.00231063	9849	FALSE	TRUE	0.00245263	24.2104	53.5013	22.8055
rs2731674	T	G	T	G	-0.083	0.0365	0.2653	0.236945	FALSE	FALSE	FALSE	GCST90093061	5	177412889	0.0438	0.4051	Myasthenia gravis	TRUE	reported	textfile	GCST90274836	5	176839890	0.0152	4.75e-08	5_176839890_T_G	11790	Sulfotransferase 1A1 levels	2	TRUE	0.00252308	11790	FALSE	TRUE	0.00268555	31.7425	53.5013	29.8173
rs371387526	A	C	A	C	0.1048	-0.0041	0.8462	0.844507	FALSE	FALSE	FALSE	GCST90093061	4	141382180	0.0496	0.9338	Myasthenia gravis	TRUE	reported	textfile	GCST90274836	4	142303334	0.0214	9.72e-07	4_142303334_A_C	8817	Sulfotransferase 1A1 levels	2	TRUE	0.00271327	8817	FALSE	TRUE	0.00285879	25.2725	53.5013	23.9825
rs55793562	A	G	A	G	0.0924	0.0514	0.8711	0.856457	FALSE	FALSE	FALSE	GCST90093061	6	52366876	0.0515	0.318	Myasthenia gravis	TRUE	reported	textfile	GCST90274836	6	52231674	0.0199	3.43e-06	6_52231674_A_G	11781	Sulfotransferase 1A1 levels	2	TRUE	0.00182699	11781	FALSE	TRUE	0.00191732	22.6275	53.5013	21.5595
rs55939507	A	G	A	G	0.0768	0.0517	0.4768	0.479944	FALSE	FALSE	FALSE	GCST90093061	8	125400780	0.0366	0.1578	Myasthenia gravis	TRUE	reported	textfile	GCST90274836	8	126413022	0.0166	3.72e-06	8_126413022_A_G	9460	Sulfotransferase 1A1 levels	2	TRUE	0.00225801	9460	FALSE	TRUE	0.00294277	27.9149	53.5013	21.4046
rs703595	T	C	T	C	-0.0715	-0.0641	0.2856	0.281019	FALSE	FALSE	FALSE	GCST90093061	12	102680761	0.0411	0.1194	Myasthenia gravis	TRUE	reported	textfile	GCST90274836	12	103074539	0.0147	1.15e-06	12_103074539_T_C	11789	Sulfotransferase 1A1 levels	2	TRUE	0.0020031	11789	FALSE	TRUE	0.00208613	24.6406	53.5013	23.658
rs710446	T	C	T	C	-0.0712	0.005	0.599	0.583505	FALSE	FALSE	FALSE	GCST90093061	3	186742138	0.0369	0.8918	Myasthenia gravis	TRUE	reported	textfile	GCST90274836	3	186459927	0.0135	1.33e-07	3_186459927_T_C	11793	Sulfotransferase 1A1 levels	2	TRUE	0.00235352	11793	FALSE	TRUE	0.00243535	28.7853	53.5013	27.8159
rs72643498	A	C	A	C	-0.18	0.025	0.9587	0.968805	FALSE	FALSE	FALSE	GCST90093061	21	27405578	0.101	0.8043	Myasthenia gravis	TRUE	reported	textfile	GCST90274836	21	28777897	0.0376	1.69e-06	21_28777897_A_C	11788	Sulfotransferase 1A1 levels	2	TRUE	0.0019407	11788	FALSE	TRUE	0.00256571	30.3173	53.5013	22.9176
rs72656644	C	G	C	G	0.1077	0.0277	0.8871	0.905708	FALSE	TRUE	FALSE	GCST90093061	12	12566987	0.0623	0.6563	Myasthenia gravis	TRUE	reported	textfile	GCST90274836	12	12719921	0.0224	1.52e-06	12_12719921_C_G	11345	Sulfotransferase 1A1 levels	2	TRUE	0.00203387	11345	FALSE	TRUE	0.00232342	26.4159	53.5013	23.1172
rs76833948	A	T	A	T	0.134	-0.0216	0.0644	0.0549905	FALSE	TRUE	FALSE	GCST90093061	11	128726474	0.0902	0.8111	Myasthenia gravis	TRUE	reported	textfile	GCST90274836	11	128596369	0.0285	2.58e-06	11_128596369_A_T	11345	Sulfotransferase 1A1 levels	2	TRUE	0.00194512	11345	FALSE	TRUE	0.00216379	24.5971	53.5013	22.1065
rs77919742	T	C	T	C	-0.1433	-0.0783	0.9287	0.941323	FALSE	FALSE	FALSE	GCST90093061	11	19539069	0.0813	0.3353	Myasthenia gravis	TRUE	reported	textfile	GCST90274836	11	19560616	0.0287	5.94e-07	11_19560616_T_C	11345	Sulfotransferase 1A1 levels	2	TRUE	0.00219304	11345	FALSE	TRUE	0.00271949	30.9313	53.5013	24.9304
rs7812322	T	C	T	C	-0.3483	-0.1233	0.9898	0.990626	FALSE	FALSE	FALSE	GCST90093061	8	11553288	0.1674	0.4614	Myasthenia gravis	TRUE	reported	textfile	GCST90274836	8	11410797	0.0756	4.08e-06	8_11410797_T_C	10858	Sulfotransferase 1A1 levels	2	TRUE	0.0019514	10858	FALSE	TRUE	0.00244954	26.6575	53.5013	21.2258
rs9804965	A	C	A	C	-0.1927	0.1054	0.0662	0.0367126	FALSE	FALSE	FALSE	GCST90093061	12	74508378	0.0922	0.253	Myasthenia gravis	TRUE	reported	textfile	GCST90274836	12	74902158	0.0361	9.4e-08	12_74902158_A_C	9265	Sulfotransferase 1A1 levels	2	TRUE	0.00306664	9265	FALSE	TRUE	0.00459098	42.7224	53.5013	28.4937
rs1034059	A	G	A	G	0.0695	-0.057	0.698	0.709424	FALSE	FALSE	FALSE	GCST90093061	6	157772666	0.0401	0.1555	Myasthenia gravis	TRUE	reported	textfile	GCST90274837	6	158193698	0.0145	1.64e-06	6_158193698_A_G	14288	STAM binding protein levels	2	TRUE	0.00160556	14288	FALSE	TRUE	0.00203639	29.1513	53.5013	22.9738
rs10426867	A	G	A	G	0.2031	0.1537	0.0246	0.0203567	FALSE	FALSE	FALSE	GCST90093061	19	56198287	0.1234	0.2129	Myasthenia gravis	TRUE	reported	textfile	GCST90274837	19	56709656	0.0437	3.36e-06	19_56709656_A_G	12785	STAM binding protein levels	2	TRUE	0.00168691	12785	FALSE	TRUE	0.00197956	25.3549	53.5013	21.6002
rs111581172	A	G	A	G	-0.1722	-0.0052	0.0323	0.0299793	FALSE	FALSE	FALSE	GCST90093061	14	103897334	0.0993	0.9583	Myasthenia gravis	TRUE	reported	textfile	GCST90274837	14	104363671	0.0352	9.98e-07	14_104363671_A_G	14736	STAM binding protein levels	2	TRUE	0.00162164	14736	FALSE	TRUE	0.0018537	27.3631	53.5013	23.9321
rs111872246	A	G	A	G	0.2195	-0.0174	0.0229	0.0198729	FALSE	FALSE	FALSE	GCST90093061	2	73834105	0.1305	0.8942	Myasthenia gravis	TRUE	reported	textfile	GCST90274837	2	74061232	0.0425	2.41e-07	2_74061232_A_G	14248	STAM binding protein levels	2	TRUE	0.0018689	14248	FALSE	TRUE	0.00215612	30.7825	53.5013	26.6742
rs116198125	T	C	T	C	-0.1484	-0.029	0.9619	0.968203	FALSE	FALSE	FALSE	GCST90093061	3	14571717	0.113	0.7971	Myasthenia gravis	TRUE	reported	textfile	GCST90274837	3	14613224	0.0325	4.97e-06	3_14613224_T_C	14727	STAM binding protein levels	2	TRUE	0.00141394	14727	FALSE	TRUE	0.00161418	23.8073	53.5013	20.8498
rs12531843	C	G	C	G	-0.1251	-0.0499	0.9177	0.918992	FALSE	TRUE	FALSE	GCST90093061	7	14103861	0.0691	0.4703	Myasthenia gravis	TRUE	reported	textfile	GCST90274837	7	14143486	0.0243	2.63e-07	7_14143486_C_G	12404	STAM binding protein levels	2	TRUE	0.00213247	12404	FALSE	TRUE	0.00236399	29.3876	53.5013	26.5034
rs138897138	A	G	A	G	0.1085	-0.0283	0.9138	0.903812	FALSE	FALSE	FALSE	GCST90093061	2	121973851	0.0618	0.6474	Myasthenia gravis	TRUE	reported	textfile	GCST90274837	2	122731427	0.0218	6.46e-07	2_122731427_A_G	14288	STAM binding protein levels	2	TRUE	0.00173095	14288	FALSE	TRUE	0.00185459	26.5439	53.5013	24.7712
rs140656901	A	G	A	G	0.1288	0.162	0.0724	0.0618545	FALSE	FALSE	FALSE	GCST90093061	19	6195625	0.0752	0.03125	Myasthenia gravis	TRUE	reported	textfile	GCST90274837	19	6195636	0.0272	2.19e-06	19_6195636_A_G	13224	STAM binding protein levels	2	TRUE	0.00169301	13224	FALSE	TRUE	0.00222823	29.5275	53.5013	22.423
rs2280441	A	G	A	G	-0.1571	-0.1521	0.0404	0.0345423	FALSE	FALSE	FALSE	GCST90093061	15	80948328	0.0985	0.1223	Myasthenia gravis	TRUE	reported	textfile	GCST90274837	15	81240669	0.0309	3.69e-07	15_81240669_A_G	14735	STAM binding protein levels	2	TRUE	0.00175139	14735	FALSE	TRUE	0.00191361	28.2473	53.5013	25.8485
rs73327656	A	G	A	G	0.235	-0.1091	0.0269	0.0120937	FALSE	FALSE	FALSE	GCST90093061	17	62217396	0.1668	0.513	Myasthenia gravis	TRUE	reported	textfile	GCST90274837	17	60294757	0.0512	4.44e-06	17_60294757_A_G	13801	STAM binding protein levels	2	TRUE	0.00152435	13801	FALSE	TRUE	0.00289118	40.0111	53.5013	21.0667
rs75610895	T	C	T	C	-0.1908	-0.0487	0.0247	0.025168	FALSE	FALSE	FALSE	GCST90093061	10	6758847	0.1274	0.7023	Myasthenia gravis	TRUE	reported	textfile	GCST90274837	10	6800809	0.0394	1.28e-06	10_6800809_T_C	14730	STAM binding protein levels	2	TRUE	0.00158975	14730	FALSE	TRUE	0.00175397	25.8778	53.5013	23.4512
rs11242125	A	C	A	C	-0.0761	0.1201	0.7246	0.747392	FALSE	FALSE	FALSE	GCST90093061	5	132690213	0.0437	0.00602	Myasthenia gravis	TRUE	reported	textfile	GCST90274838	5	132025905	0.0166	4.55e-06	5_132025905_A_C	9453	Transforming growth factor-alpha levels	2	TRUE	0.00221876	9453	FALSE	TRUE	0.00231133	21.895	53.5013	21.0161
rs12270510	T	C	T	C	0.0959	0.0103	0.1107	0.111707	FALSE	FALSE	FALSE	GCST90093061	11	119635308	0.0569	0.8569	Myasthenia gravis	TRUE	reported	textfile	GCST90274838	11	119506018	0.019	4.48e-07	11_119506018_T_C	14731	Transforming growth factor-alpha levels	2	TRUE	0.00172666	14731	FALSE	TRUE	0.00181077	26.7192	53.5013	25.4759
rs149146289	A	G	A	G	0.2856	0.1377	0.9866	0.988416	FALSE	FALSE	FALSE	GCST90093061	19	58346517	0.1893	0.4669	Myasthenia gravis	TRUE	reported	textfile	GCST90274838	19	58857883	0.0569	5.19e-07	19_58857883_A_G	14285	Transforming growth factor-alpha levels	2	TRUE	0.00176079	14285	FALSE	TRUE	0.00215671	30.8709	53.5013	25.1937
rs1963491	C	G	C	G	0.1081	0.0248	0.905	0.902753	FALSE	TRUE	FALSE	GCST90093061	8	2796617	0.0613	0.6861	Myasthenia gravis	TRUE	reported	textfile	GCST90274838	8	2654153	0.023	2.6e-06	8_2654153_C_G	11334	Transforming growth factor-alpha levels	2	TRUE	0.00194555	11334	FALSE	TRUE	0.00200934	22.8157	53.5013	22.09
rs34007466	A	G	A	G	-0.2684	0.0465	0.0153	0.0112308	FALSE	FALSE	FALSE	GCST90093061	4	16163413	0.1932	0.8098	Myasthenia gravis	TRUE	reported	textfile	GCST90274838	4	16165036	0.05	7.96e-08	4_16165036_A_G	14733	Transforming growth factor-alpha levels	2	TRUE	0.00195229	14733	FALSE	TRUE	0.00217065	32.0454	53.5013	28.8154
rs34630685	C	G	C	G	0.1678	-0.0008	0.9681	0.967092	FALSE	TRUE	FALSE	GCST90093061	8	13867299	0.1025	0.9941	Myasthenia gravis	TRUE	reported	textfile	GCST90274838	8	13724808	0.0361	3.35e-06	8_13724808_C_G	14285	Transforming growth factor-alpha levels	2	TRUE	0.00151041	14285	FALSE	TRUE	0.0017391	24.8829	53.5013	21.6058
rs4934441	A	G	A	G	-0.095	-0.036	0.1322	0.116479	FALSE	FALSE	FALSE	GCST90093061	10	89077068	0.0565	0.5235	Myasthenia gravis	TRUE	reported	textfile	GCST90274838	10	90836825	0.0198	1.6e-06	10_90836825_A_G	11780	Transforming growth factor-alpha levels	2	TRUE	0.00195073	11780	FALSE	TRUE	0.00207075	24.4399	53.5013	23.0206
rs653178	T	C	T	C	-0.0708	-0.1325	0.5228	0.498562	FALSE	FALSE	FALSE	GCST90093061	12	111569952	0.0364	0.0002739	Myasthenia gravis	TRUE	reported	textfile	GCST90274838	12	112007756	0.0131	6.5e-08	12_112007756_T_C	11782	Transforming growth factor-alpha levels	2	TRUE	0.00247345	11782	FALSE	TRUE	0.00250111	29.5369	53.5013	29.2095
rs72912115	A	T	A	T	0.137	-0.0696	0.114	0.128115	FALSE	TRUE	FALSE	GCST90093061	2	70547163	0.0536	0.1938	Myasthenia gravis	TRUE	reported	textfile	GCST90274838	2	70774295	0.0184	9.65e-14	2_70774295_A_T	14728	Transforming growth factor-alpha levels	2	TRUE	0.0037505	14728	FALSE	TRUE	0.00379149	56.046	53.5013	55.4377
rs74130123	T	C	T	C	-0.2601	0.0519	0.9817	0.992286	FALSE	FALSE	FALSE	GCST90093061	10	29753508	0.1917	0.7866	Myasthenia gravis	TRUE	reported	textfile	GCST90274838	10	30042437	0.0508	3.05e-07	10_30042437_T_C	14733	Transforming growth factor-alpha levels	2	TRUE	0.00177643	14733	FALSE	TRUE	0.00243075	35.8947	53.5013	26.2152
rs78464136	A	T	A	T	0.143	-0.0081	0.9552	0.960032	FALSE	TRUE	FALSE	GCST90093061	19	15774682	0.0918	0.93	Myasthenia gravis	TRUE	reported	textfile	GCST90274838	19	15885492	0.0307	3.19e-06	19_15885492_A_T	14285	Transforming growth factor-alpha levels	2	TRUE	0.00151676	14285	FALSE	TRUE	0.00175015	25.0412	53.5013	21.6968
rs78912149	C	G	C	G	-0.2692	0.0295	0.9835	0.982637	FALSE	TRUE	FALSE	GCST90093061	1	166206634	0.1363	0.8284	Myasthenia gravis	TRUE	reported	textfile	GCST90274838	1	166175871	0.056	1.53e-06	1_166175871_C_G	13798	Transforming growth factor-alpha levels	2	TRUE	0.00167222	13798	FALSE	TRUE	0.00235201	32.5248	53.5013	23.1086
rs9262670	T	C	T	C	0.0717	-0.093	0.2343	0.243365	FALSE	FALSE	FALSE	GCST90093061	6	31067213	0.0427	0.02924	Myasthenia gravis	TRUE	reported	textfile	GCST90274838	6	31034990	0.0146	9.06e-07	6_31034990_T_C	12842	Transforming growth factor-alpha levels	2	TRUE	0.00187479	12842	FALSE	TRUE	0.00184459	23.7283	53.5013	24.1175
rs117427219	A	G	A	G	-0.3062	-0.1273	0.0173	0.0132704	FALSE	FALSE	FALSE	GCST90093061	7	80735973	0.1683	0.4495	Myasthenia gravis	TRUE	reported	textfile	GCST90274839	7	80365289	0.0629	1.13e-06	7_80365289_A_G	10850	Tumor necrosis factor levels	2	TRUE	0.00217978	10850	FALSE	TRUE	0.00318792	34.6932	53.5013	23.6979
rs12328100	A	G	A	G	-0.0649	-0.0041	0.478	0.470557	FALSE	FALSE	FALSE	GCST90093061	2	86080005	0.0367	0.9105	Myasthenia gravis	TRUE	reported	textfile	GCST90274839	2	86307128	0.013	5.97e-07	2_86307128_A_G	11784	Tumor necrosis factor levels	2	TRUE	0.00211089	11784	FALSE	TRUE	0.00210193	24.8171	53.5013	24.9231
rs12354434	A	G	A	G	-0.1207	-0.0249	0.0885	0.0794394	FALSE	FALSE	FALSE	GCST90093061	10	11427517	0.072	0.7294	Myasthenia gravis	TRUE	reported	textfile	GCST90274839	10	11469516	0.0247	1.03e-06	10_11469516_A_G	11337	Tumor necrosis factor levels	2	TRUE	0.00210225	11337	FALSE	TRUE	0.00235041	26.7047	53.5013	23.8792
rs1266163	A	T	A	T	0.1372	-0.0516	0.0615	0.0586774	FALSE	TRUE	FALSE	GCST90093061	17	10600639	0.0752	0.4928	Myasthenia gravis	TRUE	reported	textfile	GCST90274839	17	10503956	0.0288	1.9e-06	17_10503956_A_T	11337	Tumor necrosis factor levels	2	TRUE	0.00199817	11337	FALSE	TRUE	0.00217294	24.6839	53.5013	22.6946
rs12975019	C	G	C	G	-0.1127	0.09	0.8939	0.893092	FALSE	TRUE	FALSE	GCST90093061	19	33144191	0.059	0.1269	Myasthenia gravis	TRUE	reported	textfile	GCST90274839	19	33635097	0.0226	6.14e-07	19_33635097_C_G	10278	Tumor necrosis factor levels	2	TRUE	0.00241411	10278	FALSE	TRUE	0.00240925	24.8173	53.5013	24.8674
rs1377015	A	G	A	G	-0.0653	0.0507	0.2861	0.288693	FALSE	FALSE	FALSE	GCST90093061	10	105150212	0.0395	0.199	Myasthenia gravis	TRUE	reported	textfile	GCST90274839	10	106909970	0.0142	4.25e-06	10_106909970_A_G	11782	Tumor necrosis factor levels	2	TRUE	0.00179195	11782	FALSE	TRUE	0.00174185	20.5548	53.5013	21.147
rs138684734	A	G	A	G	0.2512	-0.1283	0.9796	0.985291	FALSE	FALSE	FALSE	GCST90093061	6	127172946	0.1526	0.4007	Myasthenia gravis	TRUE	reported	textfile	GCST90274839	6	127494091	0.0533	2.44e-06	6_127494091_A_G	10850	Tumor necrosis factor levels	2	TRUE	0.00204337	10850	FALSE	TRUE	0.00252202	27.428	53.5013	22.2119
rs148560093	A	G	A	G	-0.298	-0.0074	0.9824	0.98635	FALSE	FALSE	FALSE	GCST90093061	8	135649982	0.1571	0.9626	Myasthenia gravis	TRUE	reported	textfile	GCST90274839	8	136662225	0.0646	3.97e-06	8_136662225_A_G	9984	Tumor necrosis factor levels	2	TRUE	0.00212728	9984	FALSE	TRUE	0.00307089	30.748	53.5013	21.2798
rs333835	A	T	A	T	0.1289	-0.1155	0.9163	0.926483	FALSE	TRUE	FALSE	GCST90093061	2	117234236	0.066	0.0803	Myasthenia gravis	TRUE	reported	textfile	GCST90274839	2	117991812	0.0254	3.88e-07	2_117991812_A_T	11337	Tumor necrosis factor levels	2	TRUE	0.00226689	11337	FALSE	TRUE	0.00254858	28.962	53.5013	25.7536
rs4835254	T	C	T	C	-0.1517	-0.1258	0.9506	0.951704	FALSE	FALSE	FALSE	GCST90093061	4	145737368	0.0814	0.1222	Myasthenia gravis	TRUE	reported	textfile	GCST90274839	4	146658520	0.031	9.9e-07	4_146658520_T_C	11770	Tumor necrosis factor levels	2	TRUE	0.00203078	11770	FALSE	TRUE	0.00216135	25.4899	53.5013	23.9468
rs537908127	T	C	T	C	0.246	-0.1311	0.0296	0.031496	FALSE	FALSE	FALSE	GCST90093061	4	126033613	0.108	0.2245	Myasthenia gravis	TRUE	reported	textfile	GCST90274839	4	126954768	0.0472	1.87e-07	4_126954768_T_C	9243	Tumor necrosis factor levels	2	TRUE	0.00293084	9243	FALSE	TRUE	0.0034765	32.2384	53.5013	27.1635
rs6138961	C	G	C	G	0.51	-0.031	0.0088	0.0054912	FALSE	TRUE	FALSE	GCST90093061	20	2951092	0.2425	0.8983	Myasthenia gravis	TRUE	reported	textfile	GCST90274839	20	2931738	0.1077	2.19e-06	20_2931738_C_G	7308	Tumor necrosis factor levels	2	TRUE	0.00305984	7308	FALSE	TRUE	0.00453748	33.3019	53.5013	22.4238
rs7621032	T	C	T	C	0.0674	-0.0404	0.4514	0.449429	FALSE	FALSE	FALSE	GCST90093061	3	108380933	0.0369	0.2726	Myasthenia gravis	TRUE	reported	textfile	GCST90274839	3	108099780	0.0135	5.96e-07	3_108099780_T_C	11337	Tumor necrosis factor levels	2	TRUE	0.0021942	11337	FALSE	TRUE	0.00224992	25.5604	53.5013	24.926
rs7806921	T	C	T	C	-0.0606	-0.0934	0.5366	0.516774	FALSE	FALSE	FALSE	GCST90093061	7	150443674	0.0369	0.01134	Myasthenia gravis	TRUE	reported	textfile	GCST90274839	7	150140762	0.0131	3.73e-06	7_150140762_T_C	11778	Tumor necrosis factor levels	2	TRUE	0.00181391	11778	FALSE	TRUE	0.00182634	21.5463	53.5013	21.3995
rs867063	T	C	T	C	0.1175	0.0979	0.078	0.0687969	FALSE	FALSE	FALSE	GCST90093061	6	44357412	0.0709	0.1673	Myasthenia gravis	TRUE	reported	textfile	GCST90274839	6	44325149	0.0255	4.07e-06	6_44325149_T_C	11337	Tumor necrosis factor levels	2	TRUE	0.00186965	11337	FALSE	TRUE	0.00198578	22.5536	53.5013	21.2322
rs9614693	T	C	T	C	0.0826	-0.0565	0.1679	0.138823	FALSE	FALSE	FALSE	GCST90093061	22	45536399	0.058	0.3297	Myasthenia gravis	TRUE	reported	textfile	GCST90274839	22	45932279	0.0177	3.06e-06	22_45932279_T_C	11763	Tumor necrosis factor levels	2	TRUE	0.00184827	11763	FALSE	TRUE	0.00190641	22.4641	53.5013	21.7778
rs9913313	T	C	T	C	-0.0836	-0.0374	0.344	0.303493	FALSE	FALSE	FALSE	GCST90093061	17	15836832	0.0397	0.3466	Myasthenia gravis	TRUE	reported	textfile	GCST90274839	17	15740146	0.0183	4.92e-06	17_15740146_T_C	7957	Tumor necrosis factor levels	2	TRUE	0.00261657	7957	FALSE	TRUE	0.00315431	25.172	53.5013	20.8694
rs12743015	C	G	C	G	-0.1918	-0.0918	0.029	0.0280705	FALSE	TRUE	FALSE	GCST90093061	1	109714309	0.1095	0.4016	Myasthenia gravis	TRUE	reported	textfile	GCST90274840	1	110256931	0.0403	1.94e-06	1_110256931_C_G	11784	TNF-beta levels	2	TRUE	0.00191882	11784	FALSE	TRUE	0.00207178	24.4604	53.5013	22.651
rs12883833	A	G	A	G	-0.1252	0.0359	0.0934	0.0852836	FALSE	FALSE	FALSE	GCST90093061	14	34411453	0.0647	0.5788	Myasthenia gravis	TRUE	reported	textfile	GCST90274840	14	34880659	0.0259	1.34e-06	14_34880659_A_G	9259	TNF-beta levels	2	TRUE	0.00251793	9259	FALSE	TRUE	0.00265461	24.6392	53.5013	23.3673
rs139511528	A	G	A	G	-0.2485	0.2257	0.0294	0.0283712	FALSE	FALSE	FALSE	GCST90093061	12	6320277	0.096	0.01875	Myasthenia gravis	TRUE	reported	textfile	GCST90274840	12	6429443	0.0521	1.85e-06	12_6429443_A_G	10280	TNF-beta levels	2	TRUE	0.00220856	10280	FALSE	TRUE	0.00352428	36.3507	53.5013	22.7498
rs16852556	T	C	T	C	0.1514	-0.0905	0.0511	0.0544413	FALSE	FALSE	FALSE	GCST90093061	2	214710698	0.0788	0.2509	Myasthenia gravis	TRUE	reported	textfile	GCST90274840	2	215575422	0.0317	1.79e-06	2_215575422_T_C	11344	TNF-beta levels	2	TRUE	0.00200711	11344	FALSE	TRUE	0.00222292	25.2685	53.5013	22.8104
rs2364485	A	C	A	C	0.1759	-0.0394	0.1645	0.151962	FALSE	FALSE	FALSE	GCST90093061	12	6405797	0.0526	0.4539	Myasthenia gravis	TRUE	reported	textfile	GCST90274840	12	6514963	0.0189	1.32e-20	12_6514963_A_C	11344	TNF-beta levels	2	TRUE	0.00757904	11344	FALSE	TRUE	0.00850499	97.2911	53.5013	86.618
rs2844500	T	C	T	C	-0.6283	0.1234	0.116	0.107484	FALSE	FALSE	FALSE	GCST90093061	6	31506908	0.059	0.03656	Myasthenia gravis	TRUE	reported	textfile	GCST90274840	6	31474685	0.0196	1.8e-225	6_31474685_T_C	11791	TNF-beta levels	2	TRUE	0.0801769	11791	FALSE	TRUE	0.0809607	1038.53	53.5013	1027.59
rs3131932	A	G	A	G	-0.0928	0.0067	0.4298	0.441819	FALSE	FALSE	FALSE	GCST90093061	6	30972551	0.0367	0.8551	Myasthenia gravis	TRUE	reported	textfile	GCST90274840	6	30940328	0.0131	1.4e-12	6_30940328_A_G	11792	TNF-beta levels	2	TRUE	0.00423833	11792	FALSE	TRUE	0.00422104	49.977	53.5013	50.1826
rs10101219	C	G	C	G	-0.4015	0.315	0.9895	0.993528	FALSE	TRUE	FALSE	GCST90093061	8	98906440	0.292	0.2808	Myasthenia gravis	TRUE	reported	textfile	GCST90274841	8	99918668	0.0847	2.13e-06	8_99918668_C_G	9540	Tumor necrosis factor receptor superfamily member 9 levels	2	TRUE	0.00235031	9540	FALSE	TRUE	0.0033497	32.0568	53.5013	22.4701
rs10178845	A	G	A	G	-0.0682	0.052	0.3043	0.275005	FALSE	FALSE	FALSE	GCST90093061	2	8303673	0.0419	0.2145	Myasthenia gravis	TRUE	reported	textfile	GCST90274841	2	8443803	0.0144	2.18e-06	2_8443803_A_G	11765	Tumor necrosis factor receptor superfamily member 9 levels	2	TRUE	0.00190326	11765	FALSE	TRUE	0.00196935	23.2112	53.5013	22.4307
rs10744409	A	G	A	G	0.064	-0.0356	0.4447	0.451011	FALSE	FALSE	FALSE	GCST90093061	12	129298893	0.0372	0.339	Myasthenia gravis	TRUE	reported	textfile	GCST90274841	12	129783438	0.0131	1.03e-06	12_129783438_A_G	11764	Tumor necrosis factor receptor superfamily member 9 levels	2	TRUE	0.00202514	11764	FALSE	TRUE	0.00202295	23.8421	53.5013	23.8681
rs11202989	T	C	T	C	-0.0995	-0.022	0.1219	0.105143	FALSE	FALSE	FALSE	GCST90093061	10	89121169	0.0588	0.7082	Myasthenia gravis	TRUE	reported	textfile	GCST90274841	10	90880926	0.0212	2.69e-06	10_90880926_T_C	11336	Tumor necrosis factor receptor superfamily member 9 levels	2	TRUE	0.00193976	11336	FALSE	TRUE	0.00211945	24.0729	53.5013	22.028
rs118083884	A	G	A	G	0.3284	0.1771	0.019	0.0172188	FALSE	FALSE	FALSE	GCST90093061	17	16619608	0.1298	0.1723	Myasthenia gravis	TRUE	reported	textfile	GCST90274841	17	16522922	0.0668	8.83e-07	17_16522922_A_G	9785	Tumor necrosis factor receptor superfamily member 9 levels	2	TRUE	0.00246439	9785	FALSE	TRUE	0.0040203	39.4894	53.5013	24.1687
rs12227836	A	G	A	G	-0.0669	0.0447	0.3517	0.3341	FALSE	FALSE	FALSE	GCST90093061	12	66822207	0.0391	0.2529	Myasthenia gravis	TRUE	reported	textfile	GCST90274841	12	67215987	0.014	1.77e-06	12_67215987_A_G	11336	Tumor necrosis factor receptor superfamily member 9 levels	2	TRUE	0.00201066	11336	FALSE	TRUE	0.00204094	23.1793	53.5013	22.8347
rs12874404	A	G	A	G	-0.1402	-0.0496	0.9406	0.930549	FALSE	FALSE	FALSE	GCST90093061	13	108341146	0.0666	0.4562	Myasthenia gravis	TRUE	reported	textfile	GCST90274841	13	108993494	0.0296	2.17e-06	13_108993494_A_G	11336	Tumor necrosis factor receptor superfamily member 9 levels	2	TRUE	0.00197547	11336	FALSE	TRUE	0.00219643	24.9491	53.5013	22.4343
rs140214797	T	G	T	G	0.2317	-0.0224	0.9796	0.981683	FALSE	FALSE	FALSE	GCST90093061	4	28153463	0.1505	0.8817	Myasthenia gravis	TRUE	reported	textfile	GCST90274841	4	28155085	0.0504	4.28e-06	4_28155085_T_G	11769	Tumor necrosis factor receptor superfamily member 9 levels	2	TRUE	0.00179286	11769	FALSE	TRUE	0.00214566	25.3023	53.5013	21.1345
rs143274881	A	T	A	T	-0.3325	0.336	0.9767	0.995136	FALSE	TRUE	FALSE	GCST90093061	13	58180487	0.3201	0.2939	Myasthenia gravis	TRUE	reported	textfile	GCST90274841	13	58754621	0.0719	3.76e-06	13_58754621_A_T	9353	Tumor necrosis factor receptor superfamily member 9 levels	2	TRUE	0.00228179	9353	FALSE	TRUE	0.00503188	47.2911	53.5013	21.3858
rs146380867	A	G	A	G	0.3742	-0.3279	0.0105	0.00964882	FALSE	FALSE	FALSE	GCST90093061	8	49276126	0.212	0.122	Myasthenia gravis	TRUE	reported	textfile	GCST90274841	8	50188685	0.0814	4.29e-06	8_50188685_A_G	10849	Tumor necrosis factor receptor superfamily member 9 levels	2	TRUE	0.00194448	10849	FALSE	TRUE	0.00290966	31.6532	53.5013	21.1329
rs150949259	A	G	A	G	0.375	0.2353	0.0104	0.00975342	FALSE	FALSE	FALSE	GCST90093061	3	178150971	0.1648	0.1533	Myasthenia gravis	TRUE	reported	textfile	GCST90274841	3	177868759	0.0809	3.56e-06	3_177868759_A_G	8674	Tumor necrosis factor receptor superfamily member 9 levels	2	TRUE	0.00247156	8674	FALSE	TRUE	0.00289458	25.1747	53.5013	21.4865
rs1645331	C	G	C	G	0.097	-0.0661	0.8419	0.857922	FALSE	TRUE	FALSE	GCST90093061	19	48622755	0.0535	0.2164	Myasthenia gravis	TRUE	reported	textfile	GCST90274841	19	49126012	0.0206	2.49e-06	19_49126012_C_G	9033	Tumor necrosis factor receptor superfamily member 9 levels	2	TRUE	0.00244911	9033	FALSE	TRUE	0.00250476	22.6773	53.5013	22.1722
rs1776354	A	G	A	G	-0.1301	0.0091	0.5203	0.53045	FALSE	FALSE	FALSE	GCST90093061	1	7912141	0.0367	0.8038	Myasthenia gravis	TRUE	reported	textfile	GCST90274841	1	7972201	0.013	1.41e-23	1_7972201_A_G	11783	Tumor necrosis factor receptor superfamily member 9 levels	2	TRUE	0.00842964	11783	FALSE	TRUE	0.00844906	100.386	53.5013	100.154
rs1846520	A	G	A	G	-0.1626	0.2375	0.9533	0.951939	FALSE	FALSE	FALSE	GCST90093061	8	117320825	0.0887	0.007389	Myasthenia gravis	TRUE	reported	textfile	GCST90274841	8	118333064	0.0313	2.05e-07	8_118333064_A_G	11782	Tumor necrosis factor receptor superfamily member 9 levels	2	TRUE	0.00228567	11782	FALSE	TRUE	0.00235406	27.7963	53.5013	26.9869
rs192538756	A	T	A	T	0.1189	-0.0063	0.8742	0.857216	FALSE	TRUE	FALSE	GCST90093061	20	2648748	0.0515	0.9028	Myasthenia gravis	TRUE	reported	textfile	GCST90274841	20	2629394	0.0242	8.96e-07	20_2629394_A_T	9453	Tumor necrosis factor receptor superfamily member 9 levels	2	TRUE	0.00254769	9453	FALSE	TRUE	0.00310946	29.4792	53.5013	24.1398
rs2579649	A	C	A	C	-0.0968	-0.0173	0.1322	0.129971	FALSE	FALSE	FALSE	GCST90093061	2	119469205	0.0554	0.7545	Myasthenia gravis	TRUE	reported	textfile	GCST90274841	2	120226781	0.0199	1.15e-06	2_120226781_A_C	11336	Tumor necrosis factor receptor superfamily member 9 levels	2	TRUE	0.00208332	11336	FALSE	TRUE	0.00214997	24.4202	53.5013	23.6616
rs4976685	A	G	A	G	-0.0693	0.0534	0.6695	0.661036	FALSE	FALSE	FALSE	GCST90093061	5	177339176	0.0383	0.1631	Myasthenia gravis	TRUE	reported	textfile	GCST90274841	5	176766177	0.0139	6.18e-07	5_176766177_A_G	11763	Tumor necrosis factor receptor superfamily member 9 levels	2	TRUE	0.002109	11763	FALSE	TRUE	0.00212529	25.0488	53.5013	24.8563
rs57700441	C	G	C	G	-0.1155	-0.069	0.901	0.922875	FALSE	TRUE	FALSE	GCST90093061	14	63246640	0.0703	0.3263	Myasthenia gravis	TRUE	reported	textfile	GCST90274841	14	63713358	0.0228	4.07e-07	14_63713358_C_G	11773	Tumor necrosis factor receptor superfamily member 9 levels	2	TRUE	0.00217538	11773	FALSE	TRUE	0.00237987	28.0803	53.5013	25.6622
rs72850206	A	T	A	T	-0.1438	0.0328	0.0736	0.0720524	FALSE	TRUE	FALSE	GCST90093061	11	2610944	0.0709	0.6441	Myasthenia gravis	TRUE	reported	textfile	GCST90274841	11	2632174	0.0281	3.1e-07	11_2632174_A_T	11336	Tumor necrosis factor receptor superfamily member 9 levels	2	TRUE	0.00230526	11336	FALSE	TRUE	0.00281984	32.0504	53.5013	26.1882
rs72964492	A	C	A	C	0.3111	-0.2043	0.9869	0.987096	FALSE	FALSE	FALSE	GCST90093061	4	152730077	0.1435	0.1545	Myasthenia gravis	TRUE	reported	textfile	GCST90274841	4	153651229	0.065	1.7e-06	4_153651229_A_C	9983	Tumor necrosis factor receptor superfamily member 9 levels	2	TRUE	0.00228983	9983	FALSE	TRUE	0.0025025	25.0401	53.5013	22.9073
rs75246422	T	C	T	C	-0.0982	-0.0439	0.1231	0.114688	FALSE	FALSE	FALSE	GCST90093061	5	174752757	0.0592	0.4578	Myasthenia gravis	TRUE	reported	textfile	GCST90274841	5	174179760	0.0203	1.32e-06	5_174179760_T_C	11784	Tumor necrosis factor receptor superfamily member 9 levels	2	TRUE	0.00198221	11784	FALSE	TRUE	0.00208191	24.5802	53.5013	23.4008
rs76428106	T	C	T	C	-0.2714	0.0429	0.9828	0.985017	FALSE	FALSE	FALSE	GCST90093061	13	28029870	0.1478	0.7716	Myasthenia gravis	TRUE	reported	textfile	GCST90274841	13	28604007	0.0593	4.72e-06	13_28604007_T_C	10849	Tumor necrosis factor receptor superfamily member 9 levels	2	TRUE	0.00192736	10849	FALSE	TRUE	0.00249025	27.0792	53.5013	20.9464
rs7737635	A	G	A	G	0.0924	-0.0031	0.1947	0.208182	FALSE	FALSE	FALSE	GCST90093061	5	124994035	0.045	0.9448	Myasthenia gravis	TRUE	reported	textfile	GCST90274841	5	124329728	0.0201	4.29e-06	5_124329728_A_G	9453	Tumor necrosis factor receptor superfamily member 9 levels	2	TRUE	0.00223102	9453	FALSE	TRUE	0.0026773	25.3711	53.5013	21.1325
rs7858310	A	G	A	G	0.0707	-0.021	0.7165	0.732945	FALSE	FALSE	FALSE	GCST90093061	9	85102322	0.0417	0.6146	Myasthenia gravis	TRUE	reported	textfile	GCST90274841	9	87717237	0.0152	3.3e-06	9_87717237_A_G	11336	Tumor necrosis factor receptor superfamily member 9 levels	2	TRUE	0.0019052	11336	FALSE	TRUE	0.00203066	23.0624	53.5013	21.6347
rs8005108	C	G	C	G	0.0889	0.0068	0.2828	0.277005	FALSE	TRUE	FALSE	GCST90093061	14	20241834	0.0415	0.8689	Myasthenia gravis	TRUE	reported	textfile	GCST90274841	14	20709993	0.0182	1.04e-06	14_20709993_C_G	9453	Tumor necrosis factor receptor superfamily member 9 levels	2	TRUE	0.00251819	9453	FALSE	TRUE	0.00320592	30.3966	53.5013	23.8595
rs9669611	T	C	T	C	0.0703	-0.0442	0.2853	0.275292	FALSE	FALSE	FALSE	GCST90093061	12	6394620	0.0407	0.2776	Myasthenia gravis	TRUE	reported	textfile	GCST90274841	12	6503786	0.015	2.78e-06	12_6503786_T_C	11783	Tumor necrosis factor receptor superfamily member 9 levels	2	TRUE	0.00186096	11783	FALSE	TRUE	0.00201542	23.7916	53.5013	21.9648
rs11085155	A	G	A	G	-0.0811	-0.1425	0.1772	0.175732	FALSE	FALSE	FALSE	GCST90093061	19	5968677	0.049	0.00363	Myasthenia gravis	TRUE	reported	textfile	GCST90274842	19	5968688	0.0176	4.07e-06	19_5968688_A_G	11774	Tumor necrosis factor ligand superfamily member 14 levels	2	TRUE	0.00180046	11774	FALSE	TRUE	0.00191792	22.6211	53.5013	21.2332
rs11105725	T	C	T	C	-0.0683	-0.0147	0.3338	0.336611	FALSE	FALSE	FALSE	GCST90093061	12	90651947	0.0387	0.705	Myasthenia gravis	TRUE	reported	textfile	GCST90274842	12	91045724	0.0147	3.38e-06	12_91045724_T_C	11345	Tumor necrosis factor ligand superfamily member 14 levels	2	TRUE	0.00189956	11345	FALSE	TRUE	0.00207473	23.5826	53.5013	21.5877
rs11569551	A	G	A	G	0.2584	-0.1218	0.0429	0.0451324	FALSE	FALSE	FALSE	GCST90093061	19	6682862	0.0901	0.1767	Myasthenia gravis	TRUE	reported	textfile	GCST90274842	19	6682873	0.0327	2.74e-15	19_6682873_A_G	11793	Tumor necrosis factor ligand superfamily member 14 levels	2	TRUE	0.00526799	11793	FALSE	TRUE	0.00548314	65.0082	53.5013	62.4438
rs115950744	A	G	A	G	-0.2574	0.1661	0.0213	0.0178464	FALSE	FALSE	FALSE	GCST90093061	6	56924099	0.1459	0.2549	Myasthenia gravis	TRUE	reported	textfile	GCST90274842	6	56788897	0.0506	3.64e-07	6_56788897_A_G	11302	Tumor necrosis factor ligand superfamily member 14 levels	2	TRUE	0.00228478	11302	FALSE	TRUE	0.00276233	31.3008	53.5013	25.8771
rs117442125	A	T	A	T	0.1692	0.0835	0.9583	0.967955	FALSE	TRUE	FALSE	GCST90093061	7	28857209	0.1152	0.4687	Myasthenia gravis	TRUE	reported	textfile	GCST90274842	7	28896826	0.0364	3.35e-06	7_28896826_A_T	11345	Tumor necrosis factor ligand superfamily member 14 levels	2	TRUE	0.00190127	11345	FALSE	TRUE	0.00228806	26.013	53.5013	21.6072
rs117720118	T	G	T	G	-0.1456	-0.0913	0.0551	0.0586382	FALSE	FALSE	FALSE	GCST90093061	8	36987428	0.0794	0.25	Myasthenia gravis	TRUE	reported	textfile	GCST90274842	8	36844946	0.0303	1.55e-06	8_36844946_T_G	11773	Tumor necrosis factor ligand superfamily member 14 levels	2	TRUE	0.00195782	11773	FALSE	TRUE	0.00220745	26.0413	53.5013	23.0907
rs1461044	T	C	T	C	-0.1519	0.0981	0.0635	0.0366342	FALSE	FALSE	FALSE	GCST90093061	12	74532023	0.0925	0.2893	Myasthenia gravis	TRUE	reported	textfile	GCST90274842	12	74925803	0.0316	1.53e-06	12_74925803_T_C	11792	Tumor necrosis factor ligand superfamily member 14 levels	2	TRUE	0.00195604	11792	FALSE	TRUE	0.00274427	32.444	53.5013	23.1069
rs147119146	A	C	A	C	-0.2421	-0.3203	0.0299	0.0083414	FALSE	FALSE	FALSE	GCST90093061	4	124788624	0.2118	0.1304	Myasthenia gravis	TRUE	reported	textfile	GCST90274842	4	125709779	0.0498	1.17e-06	4_125709779_A_C	11788	Tumor necrosis factor ligand superfamily member 14 levels	2	TRUE	0.00200122	11788	FALSE	TRUE	0.00340022	40.2117	53.5013	23.6337
rs184708984	T	C	T	C	-0.6334	0.2214	0.0083	0.00979264	FALSE	FALSE	FALSE	GCST90093061	15	23744071	0.177	0.211	Myasthenia gravis	TRUE	reported	textfile	GCST90274842	15	23989218	0.1109	1.12e-08	15_23989218_T_C	6942	Tumor necrosis factor ligand superfamily member 14 levels	2	TRUE	0.0046784	6942	FALSE	TRUE	0.00660457	46.1405	53.5013	32.6207
rs2738591	T	C	T	C	-0.063	-0.0469	0.5474	0.567359	FALSE	FALSE	FALSE	GCST90093061	16	78647958	0.0372	0.2075	Myasthenia gravis	TRUE	reported	textfile	GCST90274842	16	78681855	0.0133	2.17e-06	16_78681855_T_C	11789	Tumor necrosis factor ligand superfamily member 14 levels	2	TRUE	0.00189998	11789	FALSE	TRUE	0.00196666	23.2268	53.5013	22.4377
rs344560	T	C	T	C	-0.4894	-0.0101	0.0625	0.0586643	FALSE	FALSE	FALSE	GCST90093061	19	6665009	0.0784	0.8972	Myasthenia gravis	TRUE	reported	textfile	GCST90274842	19	6665020	0.0273	7.29e-72	19_6665020_T_C	11793	Tumor necrosis factor ligand superfamily member 14 levels	2	TRUE	0.0265322	11793	FALSE	TRUE	0.0280679	340.505	53.5013	321.368
rs34925583	C	G	C	G	-0.0698	-0.0455	0.2595	0.251288	FALSE	TRUE	FALSE	GCST90093061	18	14002437	0.0434	0.2944	Myasthenia gravis	TRUE	reported	textfile	GCST90274842	18	14002436	0.0152	4.39e-06	18_14002436_C_G	11345	Tumor necrosis factor ligand superfamily member 14 levels	2	TRUE	0.00185562	11345	FALSE	TRUE	0.00187242	21.2787	53.5013	21.0874
rs4772260	T	C	T	C	0.0619	0.043	0.5736	0.584486	FALSE	FALSE	FALSE	GCST90093061	13	99993469	0.0375	0.2516	Myasthenia gravis	TRUE	reported	textfile	GCST90274842	13	100645723	0.0135	4.54e-06	13_100645723_T_C	11790	Tumor necrosis factor ligand superfamily member 14 levels	2	TRUE	0.00178033	11790	FALSE	TRUE	0.00187429	22.1357	53.5013	21.0239
rs59801342	A	G	A	G	0.229	-0.0126	0.024	0.0210104	FALSE	FALSE	FALSE	GCST90093061	9	129670182	0.1263	0.9207	Myasthenia gravis	TRUE	reported	textfile	GCST90274842	9	132432461	0.0497	4.07e-06	9_132432461_A_G	10721	Tumor necrosis factor ligand superfamily member 14 levels	2	TRUE	0.00197672	10721	FALSE	TRUE	0.00245676	26.3988	53.5013	21.2304
rs74600570	T	C	T	C	-0.2255	0.3327	0.0287	0.0168135	FALSE	FALSE	FALSE	GCST90093061	15	79171636	0.1366	0.01488	Myasthenia gravis	TRUE	reported	textfile	GCST90274842	15	79463978	0.0472	1.77e-06	15_79463978_T_C	11778	Tumor necrosis factor ligand superfamily member 14 levels	2	TRUE	0.00193451	11778	FALSE	TRUE	0.00283504	33.4803	53.5013	22.8249
rs76778362	C	G	C	G	-0.2117	0.3011	0.0273	0.0233507	FALSE	TRUE	FALSE	GCST90093061	5	39861840	0.1183	0.01089	Myasthenia gravis	TRUE	reported	textfile	GCST90274842	5	39861942	0.043	8.51e-07	5_39861942_C_G	11791	Tumor necrosis factor ligand superfamily member 14 levels	2	TRUE	0.0020518	11791	FALSE	TRUE	0.0023802	28.1271	53.5013	24.2384
rs7688836	A	G	A	G	-0.0818	-0.009	0.2019	0.198886	FALSE	FALSE	FALSE	GCST90093061	4	93848535	0.0448	0.8406	Myasthenia gravis	TRUE	reported	textfile	GCST90274842	4	94769686	0.0166	8.32e-07	4_94769686_A_G	11791	Tumor necrosis factor ligand superfamily member 14 levels	2	TRUE	0.00205551	11791	FALSE	TRUE	0.00215641	25.4768	53.5013	24.2823
rs78336300	A	C	A	C	0.2392	-0.1528	0.0209	0.0198337	FALSE	FALSE	FALSE	GCST90093061	8	27559009	0.1301	0.2404	Myasthenia gravis	TRUE	reported	textfile	GCST90274842	8	27416526	0.0522	4.6e-06	8_27416526_A_C	10917	Tumor necrosis factor ligand superfamily member 14 levels	2	TRUE	0.0019201	10917	FALSE	TRUE	0.00234167	25.6193	53.5013	20.9982
rs79233212	A	G	A	G	-0.2358	0.0004	0.023	0.0200821	FALSE	FALSE	FALSE	GCST90093061	8	98624375	0.1314	0.9976	Myasthenia gravis	TRUE	reported	textfile	GCST90274842	8	99636603	0.0506	3.16e-06	8_99636603_A_G	11345	Tumor necrosis factor ligand superfamily member 14 levels	2	TRUE	0.00191086	11345	FALSE	TRUE	0.00249885	28.4154	53.5013	21.7163
rs79791117	T	C	T	C	-0.2336	-0.0428	0.9787	0.980572	FALSE	FALSE	FALSE	GCST90093061	10	109386856	0.1366	0.7542	Myasthenia gravis	TRUE	reported	textfile	GCST90274842	10	111146614	0.0511	4.84e-06	10_111146614_T_C	10903	Tumor necrosis factor ligand superfamily member 14 levels	2	TRUE	0.0019134	10903	FALSE	TRUE	0.00227512	24.8577	53.5013	20.898
rs9295562	T	C	T	C	-0.0651	-0.1283	0.3144	0.305141	FALSE	FALSE	FALSE	GCST90093061	6	22713422	0.0402	0.001406	Myasthenia gravis	TRUE	reported	textfile	GCST90274842	6	22713651	0.0141	3.89e-06	6_22713651_T_C	11771	Tumor necrosis factor ligand superfamily member 14 levels	2	TRUE	0.001808	11771	FALSE	TRUE	0.00182703	21.5417	53.5013	21.3169
rs9962377	T	C	T	C	-0.0905	0.0007	0.1483	0.156682	FALSE	FALSE	FALSE	GCST90093061	18	72438296	0.0496	0.9888	Myasthenia gravis	TRUE	reported	textfile	GCST90274842	18	70105531	0.0186	1.14e-06	18_70105531_T_C	11793	Tumor necrosis factor ligand superfamily member 14 levels	2	TRUE	0.00200378	11793	FALSE	TRUE	0.00206897	24.4458	53.5013	23.674
rs10745981	A	T	A	T	-0.0881	0.0735	0.8739	0.865753	FALSE	TRUE	FALSE	GCST90093061	12	103867545	0.0532	0.1673	Myasthenia gravis	TRUE	reported	textfile	GCST90274843	12	104261323	0.0185	1.92e-06	12_104261323_A_T	12850	TNF-related apoptosis-inducing ligand levels	2	TRUE	0.001762	12850	FALSE	TRUE	0.00171064	22.016	53.5013	22.6782
rs111257277	A	G	A	G	0.189	-0.1748	0.9721	0.9761	FALSE	FALSE	FALSE	GCST90093061	5	163168915	0.1203	0.1464	Myasthenia gravis	TRUE	reported	textfile	GCST90274843	5	162595921	0.037	3.25e-07	5_162595921_A_G	14729	TNF-related apoptosis-inducing ligand levels	2	TRUE	0.00176863	14729	FALSE	TRUE	0.00193762	28.5907	53.5013	26.0928
rs114597610	T	C	T	C	-0.26	-0.1852	0.0161	0.0086944	FALSE	FALSE	FALSE	GCST90093061	5	75721915	0.2426	0.4453	Myasthenia gravis	TRUE	reported	textfile	GCST90274843	5	75017740	0.0564	4.03e-06	5_75017740_T_C	14735	TNF-related apoptosis-inducing ligand levels	2	TRUE	0.00144036	14735	FALSE	TRUE	0.00214168	31.621	53.5013	21.2514
rs140862652	A	C	A	C	0.1342	-0.032	0.063	0.0478388	FALSE	FALSE	FALSE	GCST90093061	6	33724967	0.0908	0.725	Myasthenia gravis	TRUE	reported	textfile	GCST90274843	6	33692744	0.0265	4.1e-07	6_33692744_A_C	14287	TNF-related apoptosis-inducing ligand levels	2	TRUE	0.00179207	14287	FALSE	TRUE	0.00212625	30.4383	53.5013	25.6456
rs141011299	A	G	A	G	-0.5024	-0.2165	0.0051	0.00368695	FALSE	FALSE	FALSE	GCST90093061	7	136167350	0.3193	0.4977	Myasthenia gravis	TRUE	reported	textfile	GCST90274843	7	135852098	0.1076	3.02e-06	7_135852098_A_G	9812	TNF-related apoptosis-inducing ligand levels	2	TRUE	0.00221739	9812	FALSE	TRUE	0.00256141	25.1919	53.5013	21.8009
rs142889372	C	G	C	G	-0.2835	0.019	0.0106	0.0108778	FALSE	TRUE	FALSE	GCST90093061	4	66883743	0.1917	0.9212	Myasthenia gravis	TRUE	reported	textfile	GCST90274843	4	67749461	0.0606	2.89e-06	4_67749461_C_G	14238	TNF-related apoptosis-inducing ligand levels	2	TRUE	0.00153499	14238	FALSE	TRUE	0.00168583	24.04	53.5013	21.8857
rs145386370	T	G	T	G	0.2641	-0.0548	0.019	0.0157807	FALSE	FALSE	FALSE	GCST90093061	4	68461403	0.1753	0.7547	Myasthenia gravis	TRUE	reported	textfile	GCST90274843	4	69327121	0.0535	7.96e-07	4_69327121_T_G	13386	TNF-related apoptosis-inducing ligand levels	2	TRUE	0.00181741	13386	FALSE	TRUE	0.0026001	34.8904	53.5013	24.3685
[truncated: 123 more rows]

## Sheet: Table2
Table 2.Harmonized dataset of Mendelian randomization for the effect of myasthenia gravis on inflammatory cytokines.
[truncated: 2,542 more rows]

[truncated: 8 more sheets: Table3, Table4, Table5, Table6, Table7, Table8, Table9, Table10]
